# Supplementary material for: Reducing off-target effects of DdCBEs by reversing amino acid charge near DNA interaction sites
Source: Cell Res. 2024 Sep 10;34(12):877–81. doi: 10.1038/s41422-024-01028-w (PMC11615329; doi:10.1038/s41422-024-01028-w)
Supplement: Supplementary file 2 — Supplementary Table S1 [file 41422_2024_1028_MOESM2_ESM.xlsx]

## Sheet: GOTI SNVs
Chrom	Pos	Mutation	type	Gene	Alt reads	Ref reads	Alt reads	Ref reads	Allele frequency
WTDdd-1
chr1	7773844	c.7773844T>C	intergenic	Pcmtd1;Sntg1	16	55	0	57	0.225352
chr1	7881670	c.7881670T>G	intergenic	Pcmtd1;Sntg1	17	52	0	57	0.246377
chr1	17406100	c.17406100T>G	intergenic	Gdap1;Pi15	19	51	0	65	0.271429
chr1	21157601	c.21157601G>A	intergenic	Tram2;Tmem14a	18	28	0	47	0.391304
chr1	26906909	c.26906909C>T	intergenic	4931408C20Rik;Gm5524	32	47	1	51	0.405063
chr1	28279111	c.28279111G>A	intergenic	Gm5524;Gm597	19	35	0	46	0.351852
chr1	30082969	c.30082969T>C	intergenic	Mir6342;Gm31465	18	64	0	58	0.219512
chr1	36573163	p.D70N/c.36573163C>T	exonic	Ankrd23	22	36	0	38	0.37931
chr1	42413457	c.42413457C>T	intergenic	Gm39631;Pantr1	12	30	0	42	0.285714
chr1	44374882	c.44374882C>T	intergenic	Mettl21e;Gulp1	21	23	1	50	0.477273
chr1	53009772	c.53009772G>A	intronic	1700019D03Rik	54	51	1	69	0.514286
chr1	57911012	c.57911012G>A	intronic	Spats2l	13	53	0	56	0.19697
chr1	58141159	c.58141159G>A	intronic	Aox1	7	45	0	53	0.134615
chr1	60553322	c.60553322G>A	intronic	Raph1	12	34	0	27	0.26087
chr1	64686725	c.64686725G>A	intergenic	Mettl21a;2810408I11Rik	43	37	0	55	0.5375
chr1	69775314	c.69775314T>G	intergenic	Ikzf2;Spag16	14	52	0	75	0.212121
chr1	70679889	c.70679889G>A	intronic	Spag16	31	44	1	55	0.413333
chr1	72164356	c.72164356G>A	intergenic	Gm4319;Mreg	18	65	0	85	0.216867
chr1	75898966	c.75898966T>C	intergenic	Slc4a3;Gm17751	18	59	1	62	0.233766
chr1	76002659	c.76002659C>T	intergenic	Slc4a3;Gm17751	37	29	1	60	0.560606
chr1	76207599	c.76207599C>T	intergenic	Slc4a3;Gm17751	40	35	1	50	0.533333
chr1	79546967	c.79546967T>G	intergenic	Scg2;Ap1s3	8	72	0	63	0.1
chr1	84460825	c.84460825C>T	intronic	Dner	34	34	1	64	0.5
chr1	86730398	c.86730398C>T	intronic	Dis3l2	23	52	1	78	0.306667
chr1	91512532	c.91512532C>T	intergenic	Asb1;Twist2	26	25	0	37	0.509804
chr1	100640309	c.100640309T>C	intergenic	Cntnap5b;Gm20268	15	44	1	54	0.254237
chr1	107047427	c.107047427G>A	intergenic	Serpinb3d;Serpinb3b	34	37	0	42	0.478873
chr1	108199859	c.108199859C>T	intergenic	D830032E09Rik;Cdh7	30	47	0	50	0.38961
chr1	117530381	c.117530381G>A	intergenic	Cntnap5a;B020011L13Rik	34	43	0	54	0.441558
chr1	121602590	c.121602590G>A	intergenic	Ddx18;Gm28590	26	26	0	45	0.5
chr1	128015895	c.128015895G>A	intronic	Zranb3	19	17	0	40	0.527778
chr1	129253123	c.129253123C>T	intronic	Thsd7b	49	27	0	69	0.644737
chr1	131512066	c.131512066G>A	intergenic	Fam72a;Avpr1b	22	45	2	65	0.328358
chr1	138269271	c.138269271C>T	intergenic	Atp6v1g3;Nek7	36	47	1	54	0.433735
chr1	138698641	c.138698641G>A	intergenic	Gm5833;Lhx9	43	38	1	79	0.530864
chr1	144997723	c.144997723G>A	intergenic	Rgs18;Gm29514	29	45	0	75	0.391892
chr1	146330833	c.146330833T>C	ncRNA_intronic	Gm29514	10	57	0	54	0.149254
chr1	151540360	c.151540360C>T	intronic	Niban1	43	49	0	70	0.467391
chr1	155777531	c.155777531C>T	intronic	Cep350	20	1	0	17	0.952381
chr1	156096646	c.156096646G>A	intronic	Tdrd5	33	31	0	51	0.515625
chr1	156656141	c.156656141C>T	intronic	Ralgps2	26	24	0	34	0.52
chr1	158232755	c.158232755T>G	intronic	Astn1	21	50	1	52	0.295775
chr1	160198930	c.160198930T>G	intronic	Rabgap1l	14	60	0	73	0.189189
chr1	161512765	c.161512765C>T	intergenic	Tnfsf18;Fasl	33	35	1	43	0.485294
chr1	165682347	c.165682347C>T	intronic	Cd247	34	57	0	83	0.373626
chr1	166774464	c.166774464T>C	intergenic	Fmo9;Gm16701	14	31	0	50	0.311111
chr1	167777521	c.167777521C>T	intergenic	Lmx1a;Pbx1	33	46	0	75	0.417722
chr1	173920087	c.173920087C>T	intergenic	Olfr429;Olfr427	29	50	0	67	0.367089
chr1	177670965	c.177670965C>T	intronic	Catspere1	29	44	1	76	0.39726
chr1	179080886	c.179080886C>T	intronic	Smyd3	28	43	0	61	0.394366
chr1	180916550	c.180916550C>T	UTR3	Nvl	14	52	1	61	0.212121
chr10	4270112	c.4270112C>T	intronic	Akap12	39	58	1	68	0.402062
chr10	4674061	c.4674061G>A	intronic	Esr1	17	48	0	47	0.261538
chr10	6465869	c.6465869T>C	intergenic	Rgs17;Oprm1	11	44	0	54	0.2
chr10	7065291	c.7065291A>C	intergenic	Oprm1;Cnksr3	18	51	0	76	0.26087
chr10	7265890	c.7265890C>T	intergenic	Cnksr3;Ulbp1	29	42	0	58	0.408451
chr10	8012232	c.8012232C>T	intergenic	Tab2;Ust	28	41	0	63	0.405797
chr10	13715705	c.13715705A>G	intronic	Aig1	13	48	0	70	0.213115
chr10	13918291	c.13918291G>A	intronic	Hivep2	28	38	0	52	0.424242
chr10	15965175	c.15965175G>A	intergenic	C330004P14Rik;Gm20125	23	37	0	51	0.383333
chr10	20950072	c.20950072C>T	intronic	Ahi1	40	42	0	75	0.487805
chr10	20950182	c.20950182C>T	intronic	Ahi1	36	41	0	67	0.467532
chr10	21413101	c.21413101T>A	intergenic	Aldh8a1;1700020N01Rik	17	71	0	75	0.193182
chr10	22647619	c.22647619C>T	intergenic	Tbpl1;Tcf21	34	30	0	64	0.53125
chr10	25907890	c.25907890G>A	intronic	Tmem200a	32	40	0	68	0.444444
chr10	30530369	p.E771K/c.30530369C>T	exonic	Ncoa7	32	27	2	68	0.542373
chr10	30591044	c.30591044C>T	intronic	Ncoa7	15	53	0	70	0.220588
chr10	37996992	c.37996992G>A	intergenic	5930403N24Rik;4930591E09Rik	38	48	0	65	0.44186
chr10	38409711	c.38409711T>C	intergenic	4930591E09Rik;Rfpl4b	9	54	0	47	0.142857
chr10	40663246	c.40663246G>A	intronic	Mettl24	42	56	1	71	0.428571
chr10	42011332	c.42011332C>T	intergenic	Tdg-ps2;Foxo3	18	31	0	38	0.367347
chr10	42152166	c.42152166G>A	intronic	Foxo3	15	15	0	18	0.5
chr10	42269564	c.42269564C>T	intronic	Afg1l	13	17	0	27	0.433333
chr10	42835400	c.42835400G>A	UTR3	Scml4	44	42	0	75	0.511628
chr10	44469329	c.44469329A>C	intergenic	Prdm1;4930431F10Rik	22	52	0	54	0.297297
chr10	46330246	c.46330246G>A	intergenic	D030045P18Rik;NONE	28	43	0	50	0.394366
chr10	63049921	c.63049921C>T	intergenic	Mypn;1700120B22Rik	26	28	0	39	0.481481
chr10	63347481	c.63347481C>T	intronic	Ctnna3	19	18	0	33	0.513514
chr10	63513634	c.63513634A>C	intronic	Ctnna3	20	55	0	54	0.266667
chr10	69383030	c.69383030G>A	intronic	Ank3	42	42	0	50	0.5
chr10	73535858	c.73535858G>A	intergenic	A330049N07Rik;Pcdh15	41	41	0	45	0.5
chr10	75052976	c.75052976C>T	intronic	Specc1l	45	35	0	56	0.5625
chr10	77064561	c.77064561G>A	intergenic	Col18a1;Gm10941	19	13	0	26	0.59375
chr10	79923547	c.79923547C>T	intronic	Sbno2	27	50	0	56	0.350649
chr10	90045401	c.90045401G>A	intronic	Anks1b	23	27	0	38	0.46
chr10	104848863	c.104848863G>A	intergenic	Mir6411;Tmtc2	29	50	1	79	0.367089
chr10	111734980	c.111734980G>A	intergenic	Gm20758;Krr1	24	33	1	64	0.421053
chr10	113123672	c.113123672G>A	intergenic	Atxn7l3b;Trhde	34	35	0	79	0.492754
chr10	115486760	c.115486760C>T	intergenic	Lgr5;Tspan8	35	50	0	54	0.411765
chr10	115741988	c.115741988T>G	intergenic	Tspan8;Ptprr	11	32	0	35	0.255814
chr10	128464160	c.128464160G>A	intergenic	Rps26;Ikzf4	27	35	1	58	0.435484
chr11	5194445	c.5194445G>A	intronic	Kremen1	34	36	0	59	0.485714
chr11	11844141	c.11844141G>A	intronic	Ddc	36	33	0	66	0.521739
chr11	13030166	c.13030166G>A	intergenic	Cobl;4930554G24Rik	25	27	1	58	0.480769
chr11	14777333	c.14777333C>T	intergenic	Pom121l12;Vstm2a	31	34	1	53	0.476923
chr11	15168686	c.15168686G>A	intergenic	Pom121l12;Vstm2a	18	31	0	38	0.367347
chr11	16596470	c.16596470G>A	intergenic	Sec61g;Egfr	22	28	0	63	0.44
chr11	16890554	c.16890554G>A	ncRNA_intronic	Eldr	24	17	0	40	0.585366
chr11	18211431	c.18211431G>A	intergenic	Gm12018;Gm12022	24	41	0	58	0.369231
chr11	20614369	c.20614369G>A	intergenic	Sertad2;Aftph	19	23	0	41	0.452381
chr11	20685882	c.20685882C>T	intronic	Aftph	25	34	0	58	0.423729
chr11	20922881	c.20922881C>T	intergenic	Lgalsl;Peli1	44	51	0	65	0.463158
chr11	21975884	c.21975884C>T	intronic	Ehbp1	17	33	0	52	0.34
chr11	22264099	c.22264099C>T	intergenic	Ehbp1;Tmem17	16	43	0	51	0.271186
chr11	23689739	c.23689739G>A	UTR3	Rel	49	48	0	72	0.505155
chr11	23782496	c.23782496C>T	intergenic	Rel;Papolg	11	61	0	61	0.152778
chr11	28564601	c.28564601C>T	intergenic	Ccdc85a;2810471M01Rik	23	28	0	44	0.45098
chr11	30667826	c.30667826T>C	intergenic	Acyp2;Psme4	18	46	0	61	0.28125
chr11	52494751	c.52494751C>T	intergenic	9530068E07Rik;Fstl4	24	46	0	52	0.342857
chr11	55299759	c.55299759C>T	intronic	Sparc	12	48	0	48	0.2
chr11	59072546	c.59072546G>A	intronic	Gjc2	23	44	0	48	0.343284
chr11	62145300	c.62145300G>A	intronic	Adora2b	28	46	0	62	0.378378
chr11	65590734	c.65590734G>A	intronic	Map2k4	41	43	1	72	0.488095
chr11	76315989	c.76315989G>A	intronic	Abr	29	34	0	44	0.460317
chr11	77557799	c.77557799G>A	intergenic	Taok1;Nufip2	13	15	0	23	0.464286
chr11	81788386	c.81788386C>T	intronic	Asic2	27	36	0	61	0.428571
chr11	85541586	c.85541586G>A	intronic	Bcas3	34	41	1	70	0.453333
chr11	94352314	c.94352314G>A	intronic	Cacna1g	15	20	0	48	0.428571
chr11	96196840	c.96196840G>A	ncRNA_intronic	Hoxb5os	32	40	0	46	0.444444
chr11	96848943	c.96848943G>A	ncRNA_intronic	D030028A08Rik	29	23	0	35	0.557692
chr11	96887818	c.96887818C>T	intergenic	Sp2;Sp6	18	38	0	48	0.321429
chr11	99353498	c.99353498G>A	intergenic	Krt20;Krt23	24	32	0	42	0.428571
chr11	100311387	c.100311387G>A	intronic	Fkbp10	27	45	0	31	0.375
chr11	102038286	p.D331N/c.102038286G>A	exonic	Nags	17	17	0	32	0.5
chr11	105564051	c.105564051G>A	intronic	Tanc2	30	44	2	87	0.405405
chr11	105996811	c.105996811G>A	intronic	Map3k3	21	19	0	31	0.525
chr11	106891691	c.106891691G>A	intergenic	Kpna2;1810010H24Rik	27	30	1	66	0.473684
chr11	107420227	c.107420227G>A	intergenic	Psmd12;Helz	44	36	0	63	0.55
chr11	108482319	c.108482319T>G	intronic	Cep112	11	54	0	58	0.169231
chr11	109380230	c.109380230C>T	intronic	Arsg	14	54	0	75	0.205882
chr11	109395359	c.109395359G>A	intronic	Arsg	42	51	0	72	0.451613
chr11	114505703	c.114505703G>A	intergenic	4932435O22Rik;Rpl38	31	34	0	48	0.476923
chr11	116827720	c.116827720G>A	intronic	Mgat5b	17	22	0	36	0.435897
chr11	121025568	c.121025568C>T	intergenic	Tex19.2;Tex19.1	36	37	0	58	0.493151
chr12	3685655	c.3685655G>A	intronic	Dtnb	8	36	0	39	0.181818
chr12	10165636	c.10165636G>A	intergenic	Osr1;Nt5c1b	27	42	0	59	0.391304
chr12	12141109	c.12141109C>T	intergenic	Tubb2a-ps2;Cyria	26	50	0	68	0.342105
chr12	12990533	c.12990533G>A	intronic	Mycn	20	17	0	25	0.540541
chr12	16357236	c.16357236G>A	intergenic	Trib2;Lpin1	45	52	0	68	0.463918
chr12	20023166	c.20023166G>A	intergenic	Gm5784;1700030C10Rik	22	31	0	57	0.415094
chr12	20534037	c.20534037C>T	intergenic	Gm5784;1700030C10Rik	28	38	0	42	0.424242
chr12	21565324	c.21565324G>A	intergenic	Gm4419;Gm4425	29	35	0	50	0.453125
chr12	24888111	c.24888111G>A	intronic	Mboat2	18	31	0	50	0.367347
chr12	26479601	c.26479601C>T	intergenic	Rnf144a;Rsad2	36	34	0	69	0.514286
chr12	28330178	c.28330178T>G	intergenic	Sox11;Dcdc2c	23	50	0	67	0.315068
chr12	30829797	c.30829797A>C	intergenic	Tmem18;Alkal2	9	72	0	76	0.111111
chr12	31003301	c.31003301G>A	intronic	Sh3yl1	31	50	0	56	0.382716
chr12	32703369	c.32703369G>A	intergenic	Ccdc71l;Gm40376	19	33	1	51	0.365385
chr12	42030308	c.42030308G>A	intergenic	Immp2l;Gm33340	28	36	0	63	0.4375
chr12	49153301	c.49153301G>A	intergenic	NONE;Gm34304	35	36	0	63	0.492958
chr12	56835782	c.56835782G>A	intronic	Slc25a21	24	28	0	16	0.461538
chr12	56913023	c.56913023A>C	intronic	Slc25a21	15	69	1	64	0.178571
chr12	57790242	c.57790242A>G	intergenic	Ttc6;Sstr1	15	55	0	53	0.214286
chr12	62237169	c.62237169G>A	intergenic	Lrfn5;Spanxn4	19	29	0	36	0.395833
chr12	64174846	c.64174846G>A	intergenic	Spanxn4;Fscb	36	42	0	73	0.461538
chr12	64594631	c.64594631C>T	intergenic	Fscb;Gm527	37	33	0	80	0.528571
chr12	65183067	c.65183067G>A	intronic	Mis18bp1	27	47	0	57	0.364865
chr12	68811249	c.68811249A>G	intergenic	Mdga2;Gm31447	10	69	0	56	0.126582
chr12	69166963	c.69166963G>A	intergenic	Mdga2;Gm31447	39	34	0	49	0.534247
chr12	69933807	c.69933807C>T	intronic	Map4k5	19	24	0	55	0.44186
chr12	72633028	c.72633028C>T	intergenic	Pcnx4;Dhrs7	11	36	0	49	0.234043
chr12	78633372	c.78633372C>T	intronic	Gphn	12	55	0	69	0.179104
chr12	82141880	c.82141880G>A	intergenic	Pcnx;Sipa1l1	28	29	1	64	0.491228
chr12	84068704	c.84068704C>T	intergenic	Acot1;Acot4	28	36	0	66	0.4375
chr12	91252824	c.91252824G>A	intronic	Cep128	11	27	0	37	0.289474
chr12	91828542	c.91828542A>T	intergenic	Sel1l;4930559C10Rik	14	75	0	55	0.157303
chr12	96600458	c.96600458C>T	intergenic	1700019M22Rik;Gm47415	27	30	0	62	0.473684
chr12	98503326	c.98503326C>T	intronic	Kcnk10	30	43	0	58	0.410959
chr12	100504820	c.100504820C>T	intergenic	Ttc7b;Rps6ka5	30	51	0	52	0.37037
chr12	101784427	c.101784427C>T	intronic	Fbln5	18	30	0	59	0.375
chr12	102516405	c.102516405C>T	intergenic	Golga5;Chga	27	60	0	55	0.310345
chr12	106096897	c.106096897C>T	intergenic	Gm32635;1700121N20Rik	17	42	0	50	0.288136
chr12	107707934	c.107707934G>A	intergenic	4930465M20Rik;Bcl11b	32	31	0	38	0.507937
chr12	109311834	c.109311834C>T	intergenic	Begain;Dlk1	40	48	1	73	0.454545
chr12	109570107	c.109570107T>A	upstream	Rian	20	37	0	35	0.350877
chr12	109627425	c.109627425T>A	ncRNA_exonic	Rian	14	53	0	73	0.208955
chr12	116011634	c.116011634G>A	intronic	Zfp386	28	20	0	34	0.583333
chr12	116039263	c.116039263G>A	intergenic	Zfp386;Vipr2	31	63	0	77	0.329787
chr12	117117766	c.117117766G>A	intronic	Ptprn2	16	18	0	27	0.470588
chr13	6964256	c.6964256T>G	intergenic	Pfkp;Adarb2	11	80	0	69	0.120879
chr13	11423623	c.11423623G>A	intergenic	Chrm3;Zp4-ps	34	38	0	57	0.472222
chr13	13458240	c.13458240G>A	intergenic	Prl2c5;Gpr137b	26	25	0	67	0.509804
chr13	14259733	c.14259733G>A	intronic	Arid4b	47	28	0	65	0.626667
chr13	24611860	c.24611860G>A	intronic	Cmah	35	29	0	62	0.546875
chr13	24805002	c.24805002G>A	intronic	Ripor2	17	30	0	37	0.361702
chr13	25236672	c.25236672G>A	intergenic	Mrs2;Dcdc2a	33	31	0	49	0.515625
chr13	31238339	c.31238339G>A	intergenic	Exoc2;4930401O12Rik	24	36	0	42	0.4
chr13	38632896	c.38632896T>G	intronic	Bmp6	33	28	0	62	0.540984
chr13	41345367	p.V110V/c.41345367G>A	exonic	Elovl2	34	44	0	67	0.435897
chr13	41844249	c.41844249G>A	intergenic	Tmem170b;Adtrp	28	33	0	46	0.459016
chr13	42592374	c.42592374C>T	intergenic	Edn1;Phactr1	29	37	0	50	0.439394
chr13	44020080	c.44020080G>A	intergenic	Cd83;Gm5083	22	47	0	67	0.318841
chr13	44833662	c.44833662C>T	intergenic	Gm34084;Jarid2	24	43	0	66	0.358209
chr13	47762145	c.47762145G>A	intergenic	Rnf144b;4930471G24Rik	39	46	0	61	0.458824
chr13	50258910	c.50258910C>T	intergenic	Iars;Gm906	17	61	0	72	0.217949
chr13	51832872	p.P585S/c.51832872C>T	exonic	Secisbp2	27	44	0	39	0.380282
chr13	53659245	c.53659245C>T	intergenic	Msx2;9530014B07Rik	20	33	0	46	0.377358
chr13	56874899	c.56874899C>T	intronic	Smad5	30	33	0	64	0.47619
chr13	57994804	c.57994804C>T	intronic	Spock1	18	74	0	64	0.195652
chr13	62148179	c.62148179C>T	intergenic	BC052688;Gm3325	31	39	0	57	0.442857
chr13	67242692	c.67242692C>T	intronic	Zfp708	30	51	0	74	0.37037
chr13	67363968	c.67363968G>A	intergenic	Zfp455;Zfp458	28	30	0	55	0.482759
chr13	79494612	c.79494612C>T	intergenic	A830082K12Rik;Arrdc3	44	43	1	68	0.505747
chr13	80784993	c.80784993C>T	intergenic	NONE;Arrdc3	24	30	0	66	0.444444
chr13	86691127	c.86691127G>A	intergenic	Cox7c;Gm34585	37	51	0	55	0.420455
chr13	88861073	c.88861073C>T	intergenic	Gm34585;Edil3	30	41	0	42	0.422535
chr13	91134103	c.91134103T>C	intronic	Atg10	11	70	0	60	0.135802
chr13	94580131	c.94580131C>T	intronic	Ap3b1	19	36	0	36	0.345455
chr13	97507893	c.97507893G>A	intergenic	Enc1;Lncenc1	32	38	0	71	0.457143
chr13	97532057	c.97532057T>C	intergenic	Enc1;Lncenc1	11	69	0	61	0.1375
chr13	102698601	c.102698601G>A	intergenic	Pik3r1;Cd180	23	43	0	65	0.348485
chr13	102790136	c.102790136C>T	intergenic	Pik3r1;Cd180	27	44	0	42	0.380282
chr13	102827384	c.102827384C>T	intergenic	Pik3r1;Cd180	17	61	0	75	0.217949
chr13	103834846	c.103834846C>T	ncRNA_intronic	Gm30551	30	43	0	70	0.410959
chr13	104336609	p.D485N/c.104336609G>A	exonic	Trim23	16	42	0	62	0.275862
chr13	108662740	c.108662740C>T	intergenic	Depdc1b;Pde4d	34	43	1	61	0.441558
chr13	109083813	c.109083813T>G	intronic	Pde4d	19	76	0	72	0.2
chr13	111259769	c.111259769T>C	intergenic	Gm38397;3110015C05Rik	15	66	0	54	0.185185
chr13	117517490	c.117517490T>C	intergenic	Emb;Hcn1	13	74	0	49	0.149425
chr13	119087344	c.119087344G>A	intergenic	Fgf10;Nnt	19	44	0	68	0.301587
chr13	120498664	c.120498664C>T	intronic	Gm21188	25	35	0	48	0.416667
chr14	3497836	c.3497836G>A	intergenic	NONE;Ube2e2	38	46	0	61	0.452381
chr14	4255404	c.4255404G>A	intronic	Nr1d2	27	62	0	66	0.303371
chr14	5140208	c.5140208G>A	intergenic	Thrb;Pou5f1-rs6	20	28	0	34	0.416667
chr14	19908161	c.19908161G>A	intergenic	D14Ertd670e;Gng2	36	52	0	59	0.409091
chr14	20556466	c.20556466C>T	intronic	Ppp3cb	45	50	0	80	0.473684
chr14	21747777	c.21747777G>A	intronic	Dupd1	34	44	0	54	0.435897
chr14	21935848	c.21935848G>A	intergenic	A430057M04Rik;Zfp503	33	42	0	66	0.44
chr14	21975862	c.21975862C>T	intergenic	A430057M04Rik;Zfp503	26	57	0	83	0.313253
chr14	22585865	c.22585865C>T	ncRNA_intronic	4930405A10Rik	23	34	0	81	0.403509
chr14	26201399	c.26201399G>A	intronic	Slmap	11	56	0	52	0.164179
chr14	26300907	p.E40K/c.26300907G>A	exonic	Dennd6a	10	23	0	20	0.30303
chr14	26949938	c.26949938G>A	intronic	Arhgef3	30	44	0	56	0.405405
chr14	30539745	p.I844I/c.30539745C>T	exonic	Sfmbt1	16	52	0	62	0.235294
chr14	34483224	c.34483224G>A	intergenic	Wapl;Grid1	33	37	1	63	0.471429
chr14	34652645	c.34652645G>A	intronic	Grid1	37	52	0	51	0.41573
chr14	48935374	c.48935374G>A	ncRNA_exonic	Otx2os1	28	31	1	71	0.474576
chr14	50610671	c.50610671T>G	intergenic	Tlr11;Olfr736	41	50	0	61	0.450549
chr14	50847415	c.50847415A>C	intergenic	Olfr743;Olfr744	16	74	0	51	0.177778
chr14	54169481	c.54169481C>T	intergenic	Gm30214;Dad1	23	45	0	45	0.338235
chr14	62850672	c.62850672C>T	intergenic	Fam124a;Serpine3	41	42	0	57	0.493976
chr14	63700007	p.S189F/c.63700007C>T	exonic	Fam167a	28	40	0	68	0.411765
chr14	65502831	c.65502831G>A	intergenic	Fzd3;Fbxo16	11	55	0	60	0.166667
chr14	67537509	c.67537509G>A	intronic	Ebf2	15	25	0	39	0.375
chr14	70648086	c.70648086G>A	intronic	Piwil2	34	40	0	73	0.459459
chr14	84404687	c.84404687G>A	intergenic	Gm32455;Gm32498	33	52	1	57	0.388235
chr14	84933627	c.84933627C>T	intergenic	Pcdh17;4930529K09Rik	28	48	0	72	0.368421
chr14	85087320	c.85087320G>A	intergenic	Pcdh17;4930529K09Rik	28	41	0	68	0.405797
chr14	86032827	c.86032827C>T	intergenic	Pcdh17;4930529K09Rik	42	45	0	68	0.482759
chr14	88102687	c.88102687C>T	intergenic	Tdrd3;Pcdh20	12	12	0	25	0.5
chr14	92182632	c.92182632C>T	intergenic	4930474H20Rik;Pcdh9	26	22	0	31	0.541667
chr14	98357284	c.98357284T>G	intronic	Dach1	21	54	0	60	0.28
chr14	102212158	c.102212158G>A	intergenic	Lmo7;Kctd12	14	51	0	55	0.215385
chr14	109645695	c.109645695G>A	intergenic	Slitrk1;Slitrk6	35	48	0	53	0.421687
chr14	111280487	c.111280487C>T	intergenic	Slitrk6;Slitrk5	25	27	0	45	0.480769
chr14	113497869	c.113497869A>G	intergenic	Slitrk5;4930524C18Rik	24	45	0	52	0.347826
chr14	114797623	c.114797623G>A	intergenic	NONE;4930524C18Rik	32	33	0	58	0.492308
chr14	117609181	c.117609181C>T	intronic	Gpc6	17	22	0	27	0.435897
chr14	118356162	c.118356162G>A	intronic	Tgds	28	36	1	67	0.4375
chr14	121332337	c.121332337C>T	intronic	Farp1	12	19	0	48	0.387097
chr14	122347184	c.122347184G>A	intronic	Tm9sf2	40	54	0	76	0.425532
chr15	9971423	c.9971423C>T	intergenic	Spef2;Prlr	35	36	0	68	0.492958
chr15	10786985	c.10786985C>T	ncRNA_intronic	4930556M19Rik	30	29	0	60	0.508475
chr15	18335239	c.18335239C>T	ncRNA_intronic	4921515E04Rik	29	48	0	60	0.376623
chr15	21881777	c.21881777C>T	intergenic	Cdh12;Hnrnpa1l2-ps2	28	32	0	66	0.466667
chr15	30946523	c.30946523A>G	intronic	Ctnnd2	12	76	0	61	0.136364
chr15	34387672	c.34387672C>T	intronic	Matn2	32	36	0	50	0.470588
chr15	36386868	c.36386868G>A	intergenic	Rnf19a;Ankrd46	28	42	0	66	0.4
chr15	40798599	c.40798599C>T	intronic	Zfpm2	30	37	0	60	0.447761
chr15	42060330	c.42060330T>C	intergenic	Abra;Angpt1	18	57	0	69	0.24
chr15	42374343	c.42374343A>G	intronic	Angpt1	12	59	0	61	0.169014
chr15	42942227	c.42942227A>G	intronic	Rspo2	21	69	0	66	0.233333
chr15	50319510	c.50319510C>T	intergenic	Csmd3;Trps1	24	52	0	49	0.315789
chr15	53047972	c.53047972C>T	intronic	Ext1	37	40	1	85	0.480519
chr15	56700725	c.56700725G>A	intergenic	Has2;Slc22a22	23	33	1	53	0.410714
chr15	56727993	c.56727993C>T	intergenic	Has2;Slc22a22	42	55	0	77	0.43299
chr15	58715986	c.58715986G>A	intergenic	Tmem65;Trmt12	21	43	0	61	0.328125
chr15	59751521	c.59751521C>T	intergenic	Gm19510;4933412E24Rik	19	49	0	46	0.279412
chr15	65872316	c.65872316A>C	intronic	Kcnq3	11	83	0	72	0.117021
chr15	67175049	c.67175049C>T	ncRNA_intronic	1700012I11Rik	11	10	0	22	0.52381
chr15	72161835	c.72161835G>A	intergenic	Rnu6;Kcnk9	8	51	0	40	0.135593
chr15	73081472	c.73081472G>A	intronic	Ptk2	37	42	0	66	0.468354
chr15	76715813	c.76715813C>T	intergenic	Arhgap39;Zfp251	21	28	0	35	0.428571
chr15	79975288	c.79975288G>A	ncRNA_intronic	Gm31134	18	25	0	35	0.418605
chr15	80048984	c.80048984C>T	intergenic	Tab1;Mgat3	32	36	1	49	0.470588
chr15	87201200	c.87201200G>A	intergenic	A930027H12Rik;Tafa5	30	49	0	66	0.379747
chr15	88362151	c.88362151C>T	intergenic	B230214G05Rik;Zdhhc25	31	35	0	43	0.469697
chr15	93105570	c.93105570T>C	intergenic	Pdzrn4;Gxylt1	34	46	0	67	0.425
chr15	93108952	c.93108952G>A	intergenic	Pdzrn4;Gxylt1	45	56	0	54	0.445545
chr15	98855334	c.98855334C>T	intergenic	Tuba1a;4930578M01Rik	23	37	0	47	0.383333
chr15	100453934	c.100453934C>T	intergenic	Tfcp2;Pou6f1	38	29	1	64	0.567164
chr15	101066799	c.101066799C>T	intergenic	Acvrl1;Acvr1b	44	51	1	80	0.463158
chr15	102399685	c.102399685C>T	intronic	Pcbp2	16	69	0	75	0.188235
chr15	102451496	c.102451496C>T	intronic	Atf7	32	36	0	59	0.470588
chr16	3377682	c.3377682C>T	intergenic	NONE;Olfr161	15	24	1	34	0.384615
chr16	7927644	c.7927644T>C	intergenic	Rbfox1;Tmem114	27	66	0	55	0.290323
chr16	8457463	c.8457463C>T	intronic	Pmm2	35	31	0	70	0.530303
chr16	22640112	c.22640112G>A	intronic	Tbccd1	14	69	0	71	0.168675
chr16	23348031	c.23348031T>G	intergenic	Masp1;Rtp4	18	40	0	58	0.310345
chr16	24553355	c.24553355G>A	intronic	Lpp	13	64	0	67	0.168831
chr16	31005210	c.31005210G>A	intronic	Acap2	12	59	0	61	0.169014
chr16	35436576	c.35436576C>T	intronic	Sema5b	28	42	0	52	0.4
chr16	36613410	c.36613410C>T	UTR3	Eaf2	29	48	1	66	0.376623
chr16	36853780	p.P378S/c.36853780C>T	exonic	Polq	41	47	0	66	0.465909
chr16	37066379	c.37066379C>T	intronic	Stxbp5l	30	46	1	61	0.394737
chr16	38626444	c.38626444C>T	intergenic	Upk1b;Tex55	39	39	0	82	0.5
chr16	49540824	c.49540824G>A	intronic	Ift57	11	58	1	79	0.15942
chr16	55347265	c.55347265T>C	intergenic	Mir5118;Nfkbiz	20	57	0	62	0.25974
chr16	55737022	c.55737022G>A	intronic	Cep97	23	22	0	37	0.511111
chr16	57175536	c.57175536T>G	intronic	Cmss1;Filip1l	26	65	0	66	0.285714
chr16	63144696	c.63144696A>T	intergenic	Pros1;Epha3	12	59	0	51	0.169014
chr16	63202854	c.63202854C>T	intergenic	Pros1;Epha3	34	41	0	61	0.453333
chr16	65359445	c.65359445C>G	UTR5	Chmp2b	12	25	0	33	0.324324
chr16	70971764	c.70971764T>C	intergenic	4931420L22Rik;4930567J20Rik	32	37	0	46	0.463768
chr16	76869419	c.76869419C>T	intronic	Usp25	37	43	1	80	0.4625
chr16	79059204	c.79059204A>G	intergenic	Tmprss15;1700066C05Rik	12	67	0	64	0.151899
chr16	91373510	c.91373510G>A	intronic	Tmem50b	30	28	0	57	0.517241
chr16	95403539	c.95403539A>C	intergenic	Erg;Ets2	13	49	0	59	0.209677
chr16	95527419	c.95527419T>C	intergenic	Ets2;1600002D24Rik	26	62	0	43	0.295455
chr16	95936219	c.95936219G>A	intergenic	Hmgn1;Get1	31	34	0	47	0.476923
chr17	3665398	c.3665398C>T	intergenic	1700102H20Rik;Nox3	25	46	0	57	0.352113
chr17	5238738	c.5238738G>A	intronic	Arid1b	26	45	1	71	0.366197
chr17	7468304	c.7468304T>G	intronic	Rps6ka2	23	39	0	56	0.370968
chr17	7711943	c.7711943G>A	intergenic	Unc93a2;Gm33086	36	39	1	58	0.48
chr17	8739572	c.8739572T>G	intergenic	T;Pde10a	23	62	0	58	0.270588
chr17	9989514	c.9989514T>C	ncRNA_intronic	4930452A19Rik	21	63	0	53	0.25
chr17	10791321	c.10791321C>T	intronic	Pacrg	31	67	0	87	0.316327
chr17	11814843	c.11814843C>T	intronic	Prkn	12	31	0	40	0.27907
chr17	12764554	c.12764554G>A	intergenic	Slc22a3;Slc22a2	27	39	1	58	0.409091
chr17	19449283	c.19449283G>A	intergenic	Vmn2r98;Vmn2r99	22	40	0	62	0.354839
chr17	20226475	c.20226475G>A	intergenic	Vmn2r103;Vmn2r104	27	34	0	76	0.442623
chr17	25253032	c.25253032C>T	intronic	Ift140	41	34	0	59	0.546667
chr17	25529701	c.25529701C>T	intronic	Prss28	20	51	0	65	0.28169
chr17	37161990	p.V136V/c.37161990C>T	exonic	Trim26	31	33	1	45	0.484375
chr17	40720607	c.40720607G>A	intergenic	Crisp1;Esp8	11	20	0	19	0.354839
chr17	45223386	c.45223386C>T	intronic	Supt3	15	20	0	38	0.428571
chr17	45577696	c.45577696G>A	intergenic	Supt3;Cdc5l	19	23	0	53	0.452381
chr17	45615508	c.45615508G>A	intergenic	Supt3;Cdc5l	40	47	0	73	0.45977
chr17	46762590	c.46762590C>T	intronic	Ttbk1	14	38	1	46	0.269231
chr17	51376695	c.51376695C>T	intronic	Tbc1d5	27	44	0	85	0.380282
chr17	53465476	c.53465476G>A	intergenic	Kcnh8;Efhb	29	33	0	57	0.467742
chr17	57339083	c.57339083G>A	upstream;downstream	Khsrp;Slc25a41	11	33	0	38	0.25
chr17	58371402	c.58371402C>T	intronic	Cntnap5c	28	34	0	57	0.451613
chr17	59141638	c.59141638G>A	intergenic	Cntnap5c;Pdzph1	47	51	0	61	0.479592
chr17	64331943	c.64331943T>A	intronic	Fer	20	62	0	66	0.243902
chr17	65243016	c.65243016G>A	intergenic	4930583I09Rik;Tmem232	37	44	0	57	0.45679
chr17	66706612	c.66706612C>T	intronic	Mtcl1	51	39	0	67	0.566667
chr17	71814816	c.71814816C>T	intronic	Ndc80	15	55	0	58	0.214286
chr17	72229524	c.72229524T>C	intronic	Alk	15	50	0	55	0.230769
chr17	74973656	c.74973656C>T	intronic	Birc6	34	42	0	62	0.447368
chr17	75294901	c.75294901T>C	intergenic	Gm31759;Ltbp1	16	68	1	58	0.190476
chr17	81011282	c.81011282C>T	intronic	Map4k3	35	31	0	75	0.530303
chr17	90242652	c.90242652G>A	intergenic	Gm4719;Nrxn1	42	42	0	58	0.5
chr17	93830038	c.93830038G>A	intergenic	Adcyap1;Mettl4	23	35	0	43	0.396552
chr17	95036612	c.95036612G>A	intronic	Mettl4	26	39	0	56	0.4
chr18	5352353	c.5352353C>T	intergenic	Zfp438;Gm10125	37	38	1	49	0.493333
chr18	5854675	c.5854675G>A	intergenic	Zeb1;Arhgap12	43	51	1	76	0.457447
chr18	7595417	c.7595417C>T	intronic	Mpp7	33	58	0	79	0.362637
chr18	11268546	c.11268546G>A	intergenic	Gata6;Rbbp8	17	58	0	63	0.226667
chr18	13465304	c.13465304C>T	intergenic	Hrh4;Gm36747	32	35	1	56	0.477612
chr18	14813576	c.14813576G>A	intronic	Ss18	23	42	0	82	0.353846
chr18	16206898	c.16206898C>T	intergenic	Chst9;Cdh2	28	50	0	65	0.358974
chr18	18734863	c.18734863T>G	intergenic	4930545E07Rik;Dsc3	21	47	1	71	0.308824
chr18	22300162	c.22300162C>T	intronic	Ccdc178	31	44	0	54	0.413333
chr18	23115442	c.23115442G>A	intronic	Nol4	32	52	0	53	0.380952
chr18	29435729	c.29435729C>T	intergenic	4930474G06Rik;4930578E11Rik	31	36	0	66	0.462687
chr18	30604367	c.30604367G>A	intergenic	Pik3c3;Rit2	32	44	0	70	0.421053
chr18	31123472	c.31123472G>A	intronic	Rit2	29	39	0	60	0.426471
chr18	32346419	c.32346419G>A	intronic	Map3k2	12	58	0	72	0.171429
chr18	33397995	c.33397995C>T	intergenic	Stard4;Nrep	25	47	0	55	0.347222
chr18	35945871	c.35945871C>T	intergenic	Ube2d2a;Cxxc5	39	44	0	44	0.46988
chr18	37934551	c.37934551G>A	intronic	Gm37013;Gm38666;Gm38667;Pcdhga1;Pcdhga10;Pcdhga11;Pcdhga12;Pcdhga2;Pcdhga3;Pcdhga4;Pcdhga5;Pcdhga6;Pcdhga7;Pcdhga8;Pcdhga9;Pcdhgb1;Pcdhgb2;Pcdhgb4;Pcdhgb5;Pcdhgb6;Pcdhgb7;Pcdhgb8	23	38	0	68	0.377049
chr18	38386981	p.P144S/c.38386981C>T	exonic	Dele1	44	36	0	67	0.55
chr18	42664706	c.42664706C>T	intronic	Tcerg1	40	60	0	63	0.4
chr18	47142336	c.47142336C>T	intronic	Commd10	21	61	0	59	0.256098
chr18	52376625	c.52376625G>A	intergenic	Prr16;Ftmt	30	37	0	44	0.447761
chr18	53237155	c.53237155C>T	intergenic	Sncaip;Snx2	38	49	0	56	0.436782
chr18	53303958	c.53303958C>T	intergenic	Sncaip;Snx2	16	70	0	48	0.186047
chr18	54123771	c.54123771G>A	intergenic	Csnk1g3;Redrum	13	48	0	60	0.213115
chr18	54328691	c.54328691G>A	intergenic	Csnk1g3;Redrum	14	69	0	68	0.168675
chr18	56928495	c.56928495C>T	intronic	Marchf3	25	45	0	60	0.357143
chr18	64292685	c.64292685T>C	ncRNA_intronic	St8sia3os	28	58	0	56	0.325581
chr18	65730159	c.65730159G>A	intronic	Zfp532	25	41	0	72	0.378788
chr18	76446404	c.76446404C>T	intergenic	Smad2;Gm31875	21	33	0	42	0.388889
chr18	76694644	c.76694644C>T	intergenic	Gm31875;Gm31933	32	49	1	51	0.395062
chr18	76781118	c.76781118C>T	intergenic	Gm31933;Skor2	28	37	0	49	0.430769
chr18	80169986	c.80169986C>T	downstream	Adnp2	33	54	0	72	0.37931
chr18	84160728	c.84160728C>T	intergenic	Zadh2;Zfp407	15	49	0	50	0.234375
chr18	84419011	c.84419011G>A	intronic	Zfp407	39	29	0	63	0.573529
chr19	3574623	c.3574623C>T	intronic	Ppp6r3	21	52	1	52	0.287671
chr19	4149978	c.4149978G>A	upstream;downstream	Pitpnm1;Cdk2ap2	20	22	0	33	0.47619
chr19	5136850	c.5136850G>A	intergenic	Tmem151a;Yif1a	39	30	0	28	0.565217
chr19	12443359	c.12443359C>T	downstream	Dtx4;Mpeg1	20	9	0	15	0.689655
chr19	13118151	c.13118151T>G	intergenic	Olfr1457;Olfr1459	24	59	0	72	0.289157
chr19	17841917	c.17841917G>A	intergenic	Pcsk5;Ostf1	19	37	1	45	0.339286
chr19	20978378	c.20978378G>A	intergenic	Tmc1;4930554I06Rik	31	53	0	61	0.369048
chr19	22910503	c.22910503G>A	intronic	Trpm3	41	37	0	60	0.525641
chr19	26580623	c.26580623G>A	intergenic	1700048O14Rik;Smarca2	23	44	0	67	0.343284
chr19	28807241	c.28807241C>T	intergenic	D930032P07Rik;Slc1a1	22	65	1	62	0.252874
chr19	31253871	c.31253871C>T	intronic	Prkg1	22	34	0	71	0.392857
chr19	33350720	c.33350720C>T	intronic	Rnls	41	44	0	57	0.482353
chr19	33802687	c.33802687C>T	intergenic	Lipo1;Lipf	25	42	1	43	0.373134
chr19	34948343	c.34948343T>G	intronic	Kif20b	27	66	0	76	0.290323
chr19	35925452	c.35925452C>T	intergenic	A830019P07Rik;Htr7	36	48	1	66	0.428571
chr19	37292962	c.37292962G>A	intronic	Ide	12	56	0	69	0.176471
chr19	42409614	c.42409614G>A	intronic	Crtac1	17	20	0	26	0.459459
chr19	43439411	c.43439411C>T	intronic	Cnnm1	29	22	0	58	0.568627
chr19	46406879	c.46406879C>T	intronic	Sufu	31	43	0	72	0.418919
chr19	48525534	c.48525534G>A	intronic	Sorcs3	33	50	0	70	0.39759
chr19	48602533	c.48602533T>G	intronic	Sorcs3	20	20	0	36	0.5
chr19	52724948	c.52724948T>C	intergenic	Ins1;AA387883	14	52	0	63	0.212121
chr19	52824304	c.52824304T>C	intergenic	Ins1;AA387883	27	62	0	69	0.303371
chr19	59165156	c.59165156T>G	intergenic	4930442E04Rik;Kcnk18	18	52	0	69	0.257143
chr2	6950577	c.6950577C>T	intronic	Celf2	26	42	0	54	0.382353
chr2	9947545	c.9947545A>G	intronic	Taf3	28	56	0	75	0.333333
chr2	14199296	c.14199296C>T	intronic	Tmem236	19	25	0	28	0.431818
chr2	17206042	c.17206042C>T	intergenic	4930515L03Rik;Nebl	22	25	0	39	0.468085
chr2	20846497	c.20846497C>T	intergenic	Etl4;Arhgap21	27	37	0	60	0.421875
chr2	23154942	c.23154942C>T	intronic	Potegl	39	50	0	71	0.438202
chr2	24886306	c.24886306C>A	intronic	Pnpla7	37	38	1	67	0.493333
chr2	27084577	c.27084577C>T	intronic	Sardh	29	47	0	68	0.381579
chr2	27313398	c.27313398C>T	intronic	Vav2	32	44	0	67	0.421053
chr2	28723081	c.28723081C>T	intronic	Gtf3c4	43	38	0	70	0.530864
chr2	31410577	c.31410577C>T	UTR3	Ass1	4	5	0	20	0.444444
chr2	32522803	c.32522803C>T	intronic	Ak1	25	32	0	46	0.438596
chr2	33102029	c.33102029G>A	intronic	Ralgps1	35	42	0	81	0.454545
chr2	33290196	c.33290196C>T	intergenic	Ralgps1;Zbtb34	37	39	1	45	0.486842
chr2	34889656	c.34889656C>T	intronic	Hc	37	42	1	70	0.468354
chr2	38999679	c.38999679C>T	intronic	Scai	34	44	1	83	0.435897
chr2	49647264	c.49647264C>T	intronic	Kif5c	23	34	0	58	0.403509
chr2	53041706	p.D577N/c.53041706C>T	exonic	Prpf40a	30	45	1	70	0.4
chr2	53450882	c.53450882G>A	intergenic	Arl6ip6;Idi1-ps1	21	42	0	59	0.333333
chr2	53557179	c.53557179C>T	intergenic	Arl6ip6;Idi1-ps1	40	48	0	54	0.454545
chr2	57215649	c.57215649C>T	intronic	Gpd2	10	18	0	22	0.357143
chr2	58413224	c.58413224C>T	intronic	Acvr1	28	42	0	68	0.4
chr2	59084835	c.59084835C>T	intronic	Pkp4	36	51	0	78	0.413793
chr2	61127710	c.61127710C>T	intergenic	Gm13582;Tank	32	50	0	56	0.390244
chr2	68683613	c.68683613C>T	intergenic	4932414N04Rik;Cers6	26	45	0	64	0.366197
chr2	75487565	c.75487565C>T	ncRNA_intronic	Gm39859	31	42	1	58	0.424658
chr2	76938350	c.76938350G>A	intronic	Ccdc141	14	74	0	65	0.159091
chr2	84130172	c.84130172A>C	intergenic	Zswim2;Calcrl	14	53	1	60	0.208955
chr2	84260709	c.84260709C>T	intergenic	Calcrl;Tfpi	36	32	1	60	0.529412
chr2	93717188	c.93717188G>A	intronic	Accsl	32	40	0	68	0.444444
chr2	93740687	c.93740687G>A	intronic	Accsl	37	39	0	49	0.486842
chr2	95376983	c.95376983G>A	intergenic	Gm13793;Lrrc4c	27	45	0	69	0.375
chr2	105974486	c.105974486C>T	intronic	Dcdc5	20	20	0	53	0.5
chr2	106911435	c.106911435C>T	intergenic	Fshb;Kcna4	32	38	0	76	0.457143
chr2	109985869	c.109985869C>T	intergenic	Ccdc34os;Bbox1	28	29	0	52	0.491228
chr2	119190386	c.119190386C>T	intergenic	Chac1;Ino80	36	34	0	69	0.514286
chr2	125420502	c.125420502C>T	intronic	Cep152	41	53	1	50	0.43617
chr2	130626358	p.R362R/c.130626358C>T	exonic	4930402H24Rik	24	29	0	59	0.45283
chr2	140213999	c.140213999A>C	intronic	Sel1l2	13	55	0	65	0.191176
chr2	140689999	c.140689999C>T	intronic	Macrod2	17	29	0	60	0.369565
chr2	143228844	c.143228844A>G	intergenic	Otor;Pcsk2os1	16	47	0	42	0.253968
chr2	155451811	c.155451811C>T	intergenic	Gss;Myh7b	44	45	1	67	0.494382
chr2	162793102	c.162793102C>T	intronic	L3mbtl1	34	48	0	63	0.414634
chr2	167122084	c.167122084C>T	intergenic	Ptgis;B4galt5	49	51	1	56	0.49
chr2	168029408	c.168029408C>T	ncRNA_intronic	Gm20716	24	62	0	68	0.27907
chr2	169380620	c.169380620A>G	intergenic	Gm14249;Tshz2	13	64	0	64	0.168831
chr2	171262978	c.171262978C>T	intergenic	Dok5;1700028P15Rik	26	55	0	54	0.320988
chr2	171897533	c.171897533G>A	intergenic	Cbln4;Mc3r	42	42	0	70	0.5
chr2	179227561	c.179227561G>A	intronic	Cdh4	20	27	0	38	0.425532
chr2	180328307	c.180328307G>A	intronic	Dido1	30	43	0	62	0.410959
chr3	7861882	c.7861882A>G	intergenic	Gm16685;1700010I02Rik	15	57	0	51	0.208333
chr3	8864592	c.8864592G>A	intergenic	Gm32561;Mrps28	15	68	0	73	0.180723
chr3	9577528	c.9577528G>A	intronic	Zfp704	10	54	0	54	0.15625
chr3	16535365	c.16535365A>C	intergenic	Ythdf3;Gm30223	14	59	0	68	0.191781
chr3	30384886	c.30384886A>G	intronic	Mecom	19	89	0	75	0.175926
chr3	32302957	c.32302957C>T	intergenic	Kcnmb2;Zmat3	37	40	0	73	0.480519
chr3	37280942	c.37280942C>T	intronic	Il21	31	30	0	52	0.508197
chr3	39545741	c.39545741G>A	intergenic	Fat4;1700017G19Rik	22	37	0	38	0.372881
chr3	51377811	c.51377811C>T	intronic	Naa15	36	45	0	78	0.444444
chr3	52409723	c.52409723G>A	intergenic	Foxo1;Gm30173	11	13	0	17	0.458333
chr3	52668434	c.52668434T>C	ncRNA_intronic	Gm2447	17	53	0	51	0.242857
chr3	52893501	c.52893501C>T	intronic	Cog6	41	33	0	60	0.554054
chr3	57331722	c.57331722G>A	intergenic	Gm51274;Tm4sf4	31	31	0	55	0.5
chr3	59110666	c.59110666C>T	intronic	Med12l	23	33	1	45	0.410714
chr3	63778423	c.63778423C>T	intronic	Plch1	39	37	1	64	0.513158
chr3	69954150	c.69954150C>T	intergenic	Otol1;Gm6634	11	29	0	29	0.275
chr3	73332039	c.73332039C>T	ncRNA_intronic	4930509J09Rik;Gm20754	33	26	0	57	0.559322
chr3	76143305	c.76143305C>T	intronic	Fstl5	28	41	1	50	0.405797
chr3	78073487	c.78073487G>A	intergenic	Fstl5;Rapgef2	27	34	0	50	0.442623
chr3	79383356	c.79383356C>T	intronic	Fnip2	27	37	0	58	0.421875
chr3	79555843	c.79555843C>T	intronic	Rxfp1	33	51	0	56	0.392857
chr3	85503918	c.85503918C>T	intronic	Gatb	22	27	0	73	0.44898
chr3	88939252	c.88939252C>T	intronic	Ash1l	34	40	1	59	0.459459
chr3	90693885	c.90693885C>T	intergenic	Pglyrp4;4930529C04Rik	44	44	0	63	0.5
chr3	91432501	c.91432501C>T	intergenic	S100a7l2;Gm36323	38	46	0	68	0.452381
chr3	96724192	c.96724192C>T	intronic	Cd160	12	32	0	35	0.272727
chr3	99436405	c.99436405C>T	intergenic	Tbx15;Rnu6	40	38	0	53	0.512821
chr3	99469198	c.99469198C>T	intergenic	Tbx15;Rnu6	38	45	0	53	0.457831
chr3	100344361	c.100344361C>T	ncRNA_intronic	4930406D18Rik	48	32	0	81	0.6
chr3	101778030	c.101778030C>T	intronic	Slc22a15	15	59	1	69	0.202703
chr3	102241350	c.102241350G>A	intergenic	A230001M10Rik;Ngf	19	45	0	59	0.296875
chr3	102294899	c.102294899T>G	intergenic	A230001M10Rik;Ngf	11	64	0	54	0.146667
chr3	106529254	c.106529254C>T	intergenic	Dram2;Lrif1	38	45	1	57	0.457831
chr3	106563487	c.106563487C>T	intergenic	Dram2;Lrif1	38	46	0	73	0.452381
chr3	111696794	c.111696794C>T	intergenic	Prmt6;Gm6602	33	42	0	61	0.44
chr3	120609767	c.120609767C>T	ncRNA_intronic	6530403H02Rik	34	44	0	75	0.435897
chr3	121515660	c.121515660C>T	intergenic	4930432M17Rik;F3	29	58	0	66	0.333333
chr3	122636859	c.122636859C>T	intronic	Pde5a	38	47	0	83	0.447059
chr3	124348533	c.124348533C>T	intergenic	1700006A11Rik;1700003H04Rik	28	46	0	33	0.378378
chr3	125656919	c.125656919C>T	intergenic	Ndst4;Ugt8a	42	37	0	50	0.531646
chr3	127765611	c.127765611C>T	intergenic	9830132P13Rik;D030025E07Rik	15	16	0	36	0.483871
chr3	128541029	c.128541029G>A	intergenic	D030025E07Rik;Pitx2	39	46	1	70	0.458824
chr3	132418845	c.132418845G>A	intronic	Tbck	9	17	0	22	0.346154
chr3	142624594	c.142624594C>T	intergenic	9530052C20Rik;4930519L02Rik	19	31	0	38	0.38
chr3	155271727	c.155271727T>C	intergenic	Lrriq3;9330178D15Rik	13	70	0	58	0.156627
chr3	157318193	c.157318193G>A	intronic	Ptger3	42	42	0	68	0.5
chr3	157401186	c.157401186C>T	intergenic	Ptger3;Cth	25	29	0	70	0.462963
chr4	5121531	c.5121531C>T	intergenic	Bpnt2;4930423M02Rik	30	45	0	54	0.4
chr4	6369408	c.6369408C>T	intronic	Sdcbp	41	37	0	81	0.525641
chr4	6779690	c.6779690T>C	intronic	Tox	17	62	0	88	0.21519
chr4	7161915	c.7161915G>A	intergenic	Tox;8430436N08Rik	41	43	0	65	0.488095
chr4	10849572	c.10849572G>A	intergenic	Mir3471-1;2610301B20Rik	19	64	1	47	0.228916
chr4	11663737	c.11663737C>T	intergenic	Rad54b;Gem	33	51	0	71	0.392857
chr4	14491657	c.14491657G>A	intergenic	Gm2560;Slc26a7	26	33	0	56	0.440678
chr4	15128578	c.15128578T>C	intronic	Necab1	11	60	0	50	0.15493
chr4	16731349	c.16731349C>T	intergenic	Rnu6;Gm30092	37	39	0	60	0.486842
chr4	18262223	c.18262223G>A	intergenic	Mmp16;Cnbd1	30	37	0	58	0.447761
chr4	18282704	c.18282704T>G	intergenic	Mmp16;Cnbd1	16	53	0	39	0.231884
chr4	19834313	c.19834313C>T	intronic	Slc7a13	31	43	0	79	0.418919
chr4	20741138	c.20741138C>T	intronic	Nkain3	33	34	0	63	0.492537
chr4	21321678	c.21321678C>T	intergenic	Nkain3;Prdm13	12	13	0	15	0.48
chr4	24919430	c.24919430T>G	intergenic	Ndufaf4;Gpr63	12	64	0	69	0.157895
chr4	24951557	c.24951557G>A	intergenic	Ndufaf4;Gpr63	46	34	0	61	0.575
chr4	28883551	c.28883551C>T	intronic	Epha7	31	39	0	68	0.442857
chr4	28907422	c.28907422G>A	intronic	Epha7	33	55	0	59	0.375
chr4	32766302	c.32766302C>T	intronic	Mdn1	6	13	0	26	0.315789
chr4	35641977	c.35641977C>T	intergenic	C9orf72;Lingo2	31	46	0	52	0.402597
chr4	36815889	c.36815889T>G	intronic	Lingo2	15	46	1	62	0.245902
chr4	43154898	c.43154898C>T	intronic	Unc13b	41	35	0	64	0.539474
chr4	46405518	c.46405518C>T	intergenic	Hemgn;Anp32b	21	42	0	61	0.333333
chr4	47892532	c.47892532C>T	intergenic	Sec61b;Nr4a3	18	21	0	48	0.461538
chr4	50827523	c.50827523G>A	intergenic	Grin3a;Cylc2	16	26	0	35	0.380952
chr4	52241291	c.52241291G>A	intergenic	C630028M04Rik;Smc2os	29	36	0	57	0.446154
chr4	53510308	c.53510308C>T	intronic	Slc44a1	37	29	0	66	0.560606
chr4	53562374	c.53562374C>T	intronic	Slc44a1	37	51	1	55	0.420455
chr4	53679171	c.53679171C>T	intronic	Fsd1l	34	37	0	76	0.478873
chr4	54732514	c.54732514T>G	intergenic	Tmem38b;Zfp462	12	76	0	74	0.136364
chr4	55337120	c.55337120G>A	intergenic	Zfp462;Rad23b	10	56	0	77	0.151515
chr4	55478007	c.55478007C>T	intergenic	Gm12505;Klf4	27	39	0	50	0.409091
chr4	65628101	c.65628101C>T	intronic	Astn2	46	40	0	80	0.534884
chr4	70929171	c.70929171G>A	intergenic	Gm32209;Tle1	40	39	1	48	0.506329
chr4	74609152	c.74609152G>A	intergenic	Kdm4c;Dmac1	21	44	1	46	0.323077
chr4	75544666	c.75544666C>T	intergenic	Dmac1;Ptprd	28	37	1	51	0.430769
chr4	82309855	c.82309855C>T	intronic	Nfib	20	66	0	52	0.232558
chr4	84131862	c.84131862C>T	intergenic	6030471H07Rik;Bnc2	31	26	0	62	0.54386
chr4	90848026	c.90848026G>A	intergenic	Gm12633;Elavl2	21	53	0	56	0.283784
chr4	98299658	c.98299658C>T	intronic	Patj	44	40	1	51	0.52381
chr4	99438052	c.99438052C>T	intergenic	Atg4c;Foxd3	29	47	0	41	0.381579
chr4	99947191	c.99947191C>T	intergenic	Pgm1;Ror1	31	50	1	61	0.382716
chr4	100448395	c.100448395C>T	intergenic	Ube2u;Cachd1	42	48	0	59	0.466667
chr4	107178217	c.107178217G>A	intronic	Yipf1	20	58	0	64	0.25641
chr4	110631339	c.110631339C>T	intronic	Agbl4	14	34	0	27	0.291667
chr4	111315509	c.111315509T>G	intronic	Agbl4;Bend5	12	50	0	49	0.193548
chr4	120602533	c.120602533C>T	intronic	Kcnq4	26	23	0	55	0.530612
chr4	123161289	c.123161289C>T	intergenic	Heyl;Pabpc4	38	28	0	50	0.575758
chr4	125309839	c.125309839C>T	intergenic	Zc3h12a;Grik3	24	39	0	46	0.380952
chr4	125647432	c.125647432C>T	intergenic	Grik3;2610028E06Rik	25	35	0	51	0.416667
chr4	127005645	c.127005645C>T	intronic	Zmym6	32	57	1	73	0.359551
chr4	130604758	c.130604758C>T	intergenic	Sdc3;Laptm5	32	29	0	66	0.52459
chr4	131943132	c.131943132C>T	intergenic	Ythdf2;Rps15a-ps4	39	54	0	78	0.419355
chr4	136691937	c.136691937C>T	intergenic	Epha8;Zbtb40	13	33	0	39	0.282609
chr4	139005435	c.139005435C>T	intronic	Capzb	20	34	0	43	0.37037
chr4	140292376	c.140292376C>T	intronic	Arhgef10l	33	32	0	60	0.507692
chr4	140587252	c.140587252C>T	intergenic	Padi1;4930515B02Rik	34	39	1	53	0.465753
chr4	142639598	c.142639598G>A	intergenic	Kazn;Prdm2	19	64	1	51	0.228916
chr4	143083541	c.143083541C>T	intronic	Lrrc38	35	48	0	68	0.421687
chr4	144987901	c.144987901G>A	intergenic	Tnfrsf1b;Tnfrsf8	39	42	0	56	0.481481
chr4	149763132	c.149763132G>A	intronic	Pik3cd	12	21	0	30	0.363636
chr4	152892631	c.152892631C>T	intergenic	Gm833;Ajap1	13	17	0	19	0.433333
chr4	154609733	c.154609733C>T	intronic	Prdm16	25	37	1	49	0.403226
chr4	155700277	c.155700277G>A	ncRNA_intronic	Gm16023	30	39	0	63	0.434783
chr5	3436584	c.3436584A>T	intronic	Cdk6	13	47	0	70	0.216667
chr5	10805768	c.10805768C>T	intergenic	Grm3;Gm6455	38	36	0	55	0.513514
chr5	18359745	c.18359745C>T	intergenic	Gnat3;Gnai1	34	45	0	58	0.43038
chr5	20417308	c.20417308A>G	intronic	Magi2	11	51	0	54	0.177419
chr5	21400895	c.21400895G>A	intronic	Gsap	16	40	0	58	0.285714
chr5	22937115	c.22937115C>T	intergenic	Gm9057;A930003O13Rik	30	31	0	50	0.491803
chr5	32984111	c.32984111C>T	intronic	Prr14l	16	49	0	56	0.246154
chr5	33575475	c.33575475G>A	UTR3	Uvssa	31	52	0	63	0.373494
chr5	36707173	c.36707173C>T	intronic	Tbc1d14	28	39	0	63	0.41791
chr5	41442634	c.41442634C>T	intergenic	Gm35191;Rab28	31	45	1	56	0.407895
chr5	41487867	c.41487867G>A	intergenic	Gm35191;Rab28	37	45	0	62	0.45122
chr5	41886073	c.41886073C>T	intergenic	Rab28;Nkx3-2	26	34	0	49	0.433333
chr5	44386227	c.44386227C>T	intergenic	Tapt1;Ldb2	30	58	0	80	0.340909
chr5	49226222	c.49226222C>T	intronic	Kcnip4	15	30	1	45	0.333333
chr5	54046544	c.54046544C>T	intronic	Tbc1d19	31	37	1	66	0.455882
chr5	54104937	c.54104937G>A	intergenic	Tbc1d19;Stim2	31	37	1	58	0.455882
chr5	55832525	c.55832525C>T	intergenic	Gm10440;4932441J04Rik	27	24	0	43	0.529412
chr5	63646769	c.63646769A>G	intergenic	Dthd1;Nwd2	20	50	1	51	0.285714
chr5	63759983	c.63759983T>A	intergenic	Dthd1;Nwd2	16	64	0	52	0.2
chr5	70790290	c.70790290C>T	intergenic	Gnpda2;Gabrg1	23	45	0	50	0.338235
chr5	72117766	c.72117766C>T	intronic	Gabrb1	39	45	0	70	0.464286
chr5	72442733	c.72442733C>T	intronic	Atp10d	12	75	1	83	0.137931
chr5	76672953	c.76672953A>C	intergenic	Gm7271;Exoc1	22	61	0	55	0.26506
chr5	81017783	c.81017783G>A	intergenic	NONE;Adgrl3	35	37	0	70	0.486111
chr5	86372941	c.86372941A>G	intergenic	Gnrhr;Tmprss11c	28	41	0	69	0.405797
chr5	88925240	c.88925240C>T	intronic	Dck	28	42	0	62	0.4
chr5	90150737	c.90150737G>A	intergenic	Adamts3;Cox18	24	40	0	52	0.375
chr5	99893529	c.99893529C>T	ncRNA_intronic	Gm38413	34	38	1	73	0.472222
chr5	100636747	c.100636747C>T	intronic	Lin54	33	29	0	48	0.532258
chr5	101144186	c.101144186C>T	intergenic	Gm36793;Gm36851	32	38	1	58	0.457143
chr5	103558434	c.103558434G>A	intergenic	1700021F02Rik;Ptpn13	27	51	0	62	0.346154
chr5	105888356	c.105888356G>A	intronic	Lrrc8d	14	52	0	58	0.212121
chr5	107857043	c.107857043C>T	intergenic	4930428O21Rik;Gfi1	31	39	0	78	0.442857
chr5	111960012	c.111960012C>T	intergenic	E130006D01Rik;1700016B01Rik	56	44	0	72	0.56
chr5	114450414	c.114450414C>T	intronic	Myo1h	28	20	0	48	0.583333
chr5	114878980	c.114878980C>T	intronic	Git2	35	39	0	54	0.472973
chr5	116338940	c.116338940C>T	intronic	Ccdc60	30	42	0	59	0.416667
chr5	118125299	c.118125299C>T	intronic	Fbxo21	27	45	0	45	0.375
chr5	119063948	c.119063948T>C	intergenic	Med13l;4930413E15Rik	16	56	0	56	0.222222
chr5	119825199	c.119825199C>T	ncRNA_intronic	Tbx3os2	26	28	1	38	0.481481
chr5	121097319	c.121097319C>T	intronic	Rph3a	24	31	0	47	0.436364
chr5	122044511	c.122044511G>A	intronic	Cux2	22	35	1	51	0.385965
chr5	123584666	c.123584666C>T	UTR3	Mlxip	25	45	1	63	0.357143
chr5	124231908	c.124231908C>T	intronic	Abcb9	28	34	0	51	0.451613
chr5	125382124	c.125382124C>T	intronic	Scarb1	18	23	0	45	0.439024
chr5	128733235	c.128733235C>T	intergenic	Fzd10;Piwil1	21	48	0	45	0.304348
chr5	130291600	c.130291600C>T	intronic	Tyw1	30	44	0	44	0.405405
chr5	132961728	c.132961728C>T	intergenic	Auts2;Gm15627	29	47	0	68	0.381579
chr5	138331218	c.138331218G>A	intergenic	Stag3;Pvrig	33	53	0	63	0.383721
chr5	138623207	c.138623207C>T	intronic	A430033K04Rik	29	45	1	72	0.391892
chr5	139036643	c.139036643C>T	intronic	Prkar1b	19	30	0	40	0.387755
chr5	140435731	c.140435731G>A	intronic	Gm4869	17	36	0	42	0.320755
chr5	141634602	c.141634602A>G	intronic	Sdk1	17	52	0	63	0.246377
chr5	143452107	c.143452107C>T	intronic	Daglb	20	64	0	72	0.238095
chr5	144198150	c.144198150G>A	intronic	Bri3	21	43	0	52	0.328125
chr5	148068974	c.148068974C>T	intronic	Mtus2	30	37	0	69	0.447761
chr5	150289238	c.150289238G>A	intronic	Fry	29	51	0	61	0.3625
chr5	150884665	c.150884665C>T	intronic	Kl	31	38	0	54	0.449275
chr6	3692727	p.V376M/c.3692727C>T	exonic	Calcr	27	46	0	65	0.369863
chr6	4255659	c.4255659A>C	intergenic	Bet1;Col1a2	23	54	1	43	0.298701
chr6	4408715	c.4408715C>T	intergenic	Bet1;Col1a2	41	33	1	58	0.554054
chr6	11910885	c.11910885C>T	intronic	Phf14	42	40	0	82	0.512195
chr6	17740140	c.17740140A>G	intronic	St7	20	42	0	80	0.322581
chr6	18239879	c.18239879G>A	intronic	Cftr	25	34	0	63	0.423729
chr6	18924432	c.18924432A>G	intergenic	Ankrd7;4930524B17Rik	41	63	0	76	0.394231
chr6	21690944	c.21690944T>C	intronic	Kcnd2	14	49	0	50	0.222222
chr6	21995316	c.21995316G>A	intronic	Cped1	33	51	1	59	0.392857
chr6	22913324	c.22913324A>G	intronic	Ptprz1	18	44	1	70	0.290323
chr6	26871281	c.26871281G>A	intergenic	Gm20756;Grm8	34	28	0	56	0.548387
chr6	28189374	c.28189374A>G	intergenic	Grm8;6530409C15Rik	19	46	0	65	0.292308
chr6	28465056	c.28465056C>T	intergenic	Pax4;Snd1	33	29	0	71	0.532258
chr6	30937667	c.30937667C>T	intergenic	Klf14;Mir29a	42	39	1	93	0.518519
chr6	31304093	c.31304093C>T	ncRNA_intronic	2210408F21Rik	12	56	0	36	0.176471
chr6	33304525	c.33304525C>T	intronic	Exoc4	32	39	0	63	0.450704
chr6	34553257	c.34553257A>G	intergenic	Bpgm;Cald1	20	45	0	62	0.307692
chr6	39450129	c.39450129C>T	intronic	Dennd2a	27	27	0	53	0.5
chr6	42035340	c.42035340G>A	intergenic	Sva;Tas2r139	26	47	0	65	0.356164
chr6	44430276	c.44430276C>T	intergenic	Gm35216;Cntnap2	21	58	0	53	0.265823
chr6	47387074	c.47387074C>T	intergenic	Cntnap2;Cul1	13	37	0	43	0.26
chr6	51071283	c.51071283A>C	intergenic	Gm31579;Mir148a	17	64	0	75	0.209877
chr6	51318473	c.51318473C>T	intergenic	Mir148a;Gm6559	19	25	1	47	0.431818
chr6	54638911	c.54638911G>A	intergenic	Plekha8;Mturn	42	32	0	64	0.567568
chr6	54924074	c.54924074C>T	intronic	Nod1	12	37	0	44	0.244898
chr6	55060824	c.55060824G>A	intergenic	Gars;Crhr2	28	32	0	45	0.466667
chr6	55143523	c.55143523C>T	intergenic	Crhr2;Inmt	28	43	0	60	0.394366
chr6	57722553	c.57722553T>A	intergenic	Lancl2;Vopp1	19	68	0	58	0.218391
chr6	59964106	c.59964106G>A	intergenic	Gprin3;Gm5570	34	39	0	73	0.465753
chr6	62270395	c.62270395G>A	intronic	Ccser1	39	40	0	64	0.493671
chr6	64357933	c.64357933C>T	intronic	Grid2	34	49	0	71	0.409639
chr6	65120647	c.65120647C>T	intronic	Hpgds	9	50	0	52	0.152542
chr6	65741543	c.65741543G>A	intergenic	Ndnf;Prdm5	33	37	0	51	0.471429
chr6	67618160	c.67618160T>C	intergenic	4930515G16Rik;Rprl1	12	59	0	62	0.169014
chr6	72236600	c.72236600C>T	intergenic	Atoh8;Sftpb	26	33	0	44	0.440678
chr6	78612729	c.78612729A>G	intergenic	Reg3g;Gm20362	15	49	0	43	0.234375
chr6	79246927	c.79246927A>C	intergenic	Gm20362;Gm20594	20	26	0	45	0.434783
chr6	79269454	c.79269454A>C	intergenic	Gm20362;Gm20594	21	45	0	57	0.318182
chr6	79340908	c.79340908A>C	intergenic	Gm20362;Gm20594	11	52	0	50	0.174603
chr6	84343934	c.84343934A>G	intergenic	Dysf;Gm10445	15	31	1	37	0.326087
chr6	86955149	c.86955149G>A	intronic	Aak1	36	38	1	63	0.486486
chr6	89602122	c.89602122C>T	intergenic	Chchd6;Txnrd3	34	53	1	94	0.390805
chr6	92459001	c.92459001C>T	intronic	Prickle2	8	2	0	14	0.8
chr6	95580775	c.95580775G>A	intronic	Suclg2	11	15	0	27	0.423077
chr6	96867133	c.96867133T>C	intronic	Tafa4	14	61	0	62	0.186667
chr6	99978124	c.99978124C>T	intergenic	Prok2;Rybp	26	27	0	52	0.490566
chr6	100126954	c.100126954G>A	intergenic	Prok2;Rybp	33	36	1	53	0.478261
chr6	112493565	c.112493565G>A	intergenic	Oxtr;Rad18	39	42	1	65	0.481481
chr6	114366585	c.114366585C>T	intergenic	Slc6a1;Hrh1	30	36	0	58	0.454545
chr6	115469091	c.115469091C>T	intergenic	Pparg;Tsen2	24	31	0	57	0.436364
chr6	115694072	c.115694072G>A	intergenic	D830050J10Rik;Tmem40	26	47	0	71	0.356164
chr6	119717761	c.119717761C>T	intronic	Erc1	29	44	0	71	0.39726
chr6	119957636	c.119957636C>T	intronic	Wnk1	33	42	0	47	0.44
chr6	121664722	c.121664722T>G	intergenic	A2m;Mug1	14	42	0	63	0.25
chr6	122014226	c.122014226T>G	intronic	Mug2	20	60	0	78	0.25
chr6	124447609	c.124447609G>A	intergenic	Clstn3;C1rl	41	22	0	51	0.650794
chr6	125784656	c.125784656A>G	intronic	Ano2	17	65	0	60	0.207317
chr6	127457721	c.127457721G>A	intronic	Parp11	29	45	1	77	0.391892
chr6	136373709	c.136373709C>T	intergenic	Eif4a3l1;E330021D16Rik	22	35	0	60	0.385965
chr6	136800065	c.136800065C>T	intronic	Wbp11	33	40	0	65	0.452055
chr6	137271533	c.137271533C>T	intronic	Ptpro	17	72	0	52	0.191011
chr6	137797410	c.137797410A>G	intronic	Dera	15	40	0	63	0.272727
chr7	11084672	c.11084672G>A	intergenic	Zscan4d;Zscan4f	36	47	0	72	0.433735
chr7	12138326	c.12138326T>C	intergenic	Vmn1r84;Zfp551	11	62	0	70	0.150685
chr7	14181718	c.14181718C>T	intergenic	Sult2a8;Sult2a7	40	37	0	61	0.519481
chr7	17012257	c.17012257C>T	intergenic	Psg29;Psg-ps1	31	33	0	46	0.484375
chr7	17052670	c.17052670A>G	intergenic	Psg29;Psg-ps1	18	52	0	63	0.257143
chr7	29901836	c.29901836C>T	intergenic	Capns1;Tbcb	22	25	0	49	0.468085
chr7	31091535	c.31091535T>C	intergenic	Scgb1b3;Scgb2b6	21	54	0	52	0.28
chr7	32946529	c.32946529G>A	intergenic	Scgb2b18;Scgb2b19	33	67	0	68	0.33
chr7	35470148	c.35470148G>A	intergenic	Dpy19l3;Zfp507	17	61	0	51	0.217949
chr7	35766611	c.35766611G>A	intergenic	E130304I02Rik;Tshz3	33	46	1	69	0.417722
chr7	37112370	c.37112370T>G	intergenic	Tshz3;Zfp536	19	29	0	40	0.395833
chr7	44162007	c.44162007G>A	intronic	Mybpc2	26	31	1	49	0.45614
chr7	45585676	c.45585676G>A	intronic	Ccdc114	34	37	0	33	0.478873
chr7	51689056	c.51689056C>T	intergenic	1700015G11Rik;Mir6238	24	25	0	50	0.489796
chr7	58524705	c.58524705G>A	intergenic	Atp10a;Ube3a	31	28	0	56	0.525424
chr7	64820785	c.64820785G>A	intergenic	Fam189a1;1810049I09Rik	48	44	0	64	0.521739
chr7	65022495	c.65022495G>A	intergenic	Tjp1;BC046251	32	41	0	52	0.438356
chr7	67146302	c.67146302C>T	intergenic	Mef2a;Lrrc28	37	44	1	85	0.45679
chr7	68826625	c.68826625G>A	intergenic	Arrdc4;4930402F11Rik	36	31	0	51	0.537313
chr7	75478279	c.75478279G>A	intergenic	AU020206;Klhl25	42	34	0	59	0.552632
chr7	78407025	c.78407025G>A	intergenic	E430016F16Rik;Mrpl46	31	43	0	66	0.418919
chr7	80425475	c.80425475C>T	intronic	Iqgap1	31	32	0	52	0.492063
chr7	81135196	c.81135196G>A	intronic	Ap3b2	13	53	0	55	0.19697
chr7	82075283	c.82075283G>A	intronic	Adamtsl3	34	28	1	42	0.548387
chr7	82938534	c.82938534A>G	intergenic	A530021J07Rik;Tmc3	14	54	0	63	0.205882
chr7	84500963	c.84500963G>A	intergenic	2610206C17Rik;Olfr291	30	40	0	53	0.428571
chr7	89060023	c.89060023G>A	downstream	Fzd4	24	59	0	55	0.289157
chr7	89674068	c.89674068G>A	intergenic	Eed;E230029C05Rik	45	49	0	71	0.478723
chr7	89690879	c.89690879G>A	ncRNA_intronic	E230029C05Rik	20	14	0	38	0.588235
chr7	90075982	p.S64F/c.90075982C>T	exonic	Ccdc89	16	25	0	40	0.390244
chr7	92546556	c.92546556G>A	intronic	Prcp	47	62	0	80	0.431193
chr7	93458807	c.93458807C>T	intergenic	Gm15501;NONE	26	40	0	56	0.393939
chr7	99478140	c.99478140G>A	upstream	Neu3	20	24	1	57	0.454545
chr7	107054266	c.107054266G>A	intronic	Syt9	28	36	0	57	0.4375
chr7	109858582	c.109858582G>A	intronic	Swap70	38	32	0	53	0.542857
chr7	113043054	c.113043054T>G	intergenic	Pth;Far1	16	62	0	67	0.205128
chr7	122539595	c.122539595G>A	intergenic	Cacng3;4930413G21Rik	32	51	1	63	0.385542
chr7	124139310	c.124139310G>A	intergenic	Hs3st4;3100003L05Rik	36	40	1	60	0.473684
chr7	128626573	c.128626573A>C	intergenic	Sec23ip;Plpp4	9	30	0	34	0.230769
chr7	131430737	c.131430737A>C	intergenic	Bub3;Gpr26	12	51	0	59	0.190476
chr7	131719093	c.131719093C>T	intronic	Cpxm2	37	27	0	60	0.578125
chr7	132983526	c.132983526G>A	intergenic	4930483O08Rik;Tex36	28	16	0	21	0.636364
chr7	133788323	c.133788323G>A	intronic	Adam12	23	45	1	60	0.338235
chr7	137429931	c.137429931G>A	intergenic	Glrx3;Tcerg1l	23	41	0	53	0.359375
chr7	140091683	c.140091683G>A	intergenic	Olfr536;Olfr538	31	39	1	80	0.442857
chr7	143237201	c.143237201C>T	intronic	Tnfrsf23	29	59	0	68	0.329545
chr7	144749812	c.144749812G>A	intergenic	Ccnd1;Smim38	28	36	0	58	0.4375
chr8	8250364	c.8250364C>T	intergenic	Gm17215;Efnb2	45	40	1	60	0.529412
chr8	10001490	c.10001490C>T	intergenic	Fam155a;Lig4	42	45	0	77	0.482759
chr8	10002165	c.10002165C>T	intergenic	Fam155a;Lig4	29	58	0	67	0.333333
chr8	10412426	c.10412426C>T	intronic	Myo16	41	42	1	56	0.493976
chr8	13746455	c.13746455C>T	intergenic	Rasa3;Cfap97d2	22	27	0	35	0.44898
chr8	18774909	c.18774909G>A	intronic	Angpt2;Mcph1	37	35	1	56	0.513889
chr8	19088379	c.19088379C>T	intergenic	Defb38;Defb39	26	40	1	58	0.393939
chr8	21821913	c.21821913T>G	intergenic	Defa29;Defa2	24	57	0	72	0.296296
chr8	23611615	c.23611615G>A	intronic	Ank1	31	54	1	65	0.364706
chr8	31567517	c.31567517G>A	intergenic	4933433F19Rik;Dusp26	28	46	0	59	0.378378
chr8	35168990	c.35168990T>G	intergenic	B930018H19Rik;Dusp4	17	42	0	43	0.288136
chr8	36785767	c.36785767T>C	intergenic	Lonrf1;Trmt9b	10	56	0	59	0.151515
chr8	36841277	c.36841277G>A	intergenic	Lonrf1;Trmt9b	37	29	0	82	0.560606
chr8	39467775	c.39467775C>T	intergenic	Sgcz;Tusc3	28	36	1	64	0.4375
chr8	39539935	c.39539935G>A	intronic	Tusc3	29	33	0	72	0.467742
chr8	39930243	c.39930243C>T	intergenic	Gm6213;Msr1	36	38	0	61	0.486486
chr8	40830523	c.40830523A>G	intronic	Micu3	20	74	0	57	0.212766
chr8	42206459	c.42206459T>C	intergenic	Frg1;2810404M03Rik	21	50	0	72	0.295775
chr8	43342205	c.43342205T>C	intergenic	2810404M03Rik;Triml1	19	49	0	56	0.279412
chr8	45744704	c.45744704C>T	intronic	Klkb1	26	29	0	44	0.472727
chr8	46674214	c.46674214T>C	intergenic	Slc25a4;Helt	21	63	0	77	0.25
chr8	48597785	c.48597785C>T	intergenic	Dctd;Tenm3	39	36	0	55	0.52
chr8	48679146	c.48679146C>T	UTR3	Tenm3	30	32	0	48	0.483871
chr8	54694138	c.54694138G>A	intergenic	Vegfc;Spcs3	11	14	0	21	0.44
chr8	57035629	c.57035629C>T	intronic	Fbxo8	12	10	0	23	0.545455
chr8	57513466	c.57513466C>T	intergenic	Fbxo8;Hand2os1	25	34	0	45	0.423729
chr8	60353689	c.60353689G>A	intergenic	4930470O06Rik;Aadat	27	46	0	67	0.369863
chr8	62792239	c.62792239G>A	intergenic	Anxa10;Spock3	42	37	0	53	0.531646
chr8	63581821	c.63581821C>T	intronic	Spock3	24	39	0	44	0.380952
chr8	65361771	c.65361771C>T	intergenic	Klhl2;Tmem192	24	40	0	49	0.375
chr8	67623559	c.67623559G>A	intergenic	Naf1;Nat1	38	30	0	53	0.558824
chr8	71045066	c.71045066G>A	UTR3	Ell	25	30	0	62	0.454545
chr8	77398843	c.77398843A>C	intergenic	Iqcm;Gm10649	8	45	0	50	0.150943
chr8	79204890	c.79204890G>A	intergenic	Pou4f2;Rbmxl1	40	47	1	51	0.45977
chr8	79626671	c.79626671T>C	intergenic	Lsm6;Zfp827	21	62	0	65	0.253012
chr8	79643109	c.79643109T>C	intergenic	Lsm6;Zfp827	20	67	0	65	0.229885
chr8	80061532	c.80061532C>T	intergenic	Gm4890;Smad1	32	37	0	63	0.463768
chr8	85987230	c.85987230C>T	UTR3	Vps35	33	41	0	86	0.445946
chr8	89631479	c.89631479G>A	intergenic	Cyld;Mir8110	7	9	0	26	0.4375
chr8	90209855	c.90209855C>T	intergenic	Gm3134;Tox3	45	44	1	41	0.505618
chr8	91738390	c.91738390T>A	intronic	Chd9	26	49	0	38	0.346667
chr8	93020312	c.93020312G>A	intergenic	Irx3;Crnde	18	18	1	30	0.5
chr8	99503118	c.99503118A>T	intergenic	NONE;Gm15679	13	61	0	58	0.175676
chr8	104817096	c.104817096G>A	ncRNA_exonic	Gm29682	35	42	0	53	0.454545
chr8	108620392	c.108620392C>T	intergenic	Psmd7;Gm39244	15	29	0	34	0.340909
chr8	109722210	c.109722210C>T	intergenic	Zfhx3;D030068K23Rik	42	41	0	51	0.506024
chr8	112016719	c.112016719G>A	intronic	Rfwd3	19	52	0	80	0.267606
chr8	112767887	c.112767887C>T	intergenic	Gm9564;Gm26994	10	65	0	66	0.133333
chr8	113017909	c.113017909A>C	intergenic	Gm9564;Gm26994	27	60	0	49	0.310345
chr8	114232030	c.114232030G>A	intergenic	Gm10280;4930571O06Rik	35	31	1	48	0.530303
chr8	115185363	c.115185363C>T	intronic	Wwox	30	32	1	50	0.483871
chr8	115907315	c.115907315C>T	intronic	Wwox	27	25	0	45	0.519231
chr8	116957204	c.116957204T>C	intergenic	Gm30712;Dynlrb2	18	63	0	59	0.222222
chr8	119787323	c.119787323C>T	intronic	Cdh13	32	40	0	49	0.444444
chr8	121182397	c.121182397G>A	intergenic	A330074K22Rik;Gse1	29	33	0	46	0.467742
chr8	126878412	c.126878412C>T	intronic	Slc35f3	19	30	0	51	0.387755
chr9	3584105	c.3584105G>A	intronic	Gucy1a2	13	37	0	65	0.26
chr9	6383874	c.6383874C>T	intergenic	Pdgfd;Dync2h1	29	42	0	51	0.408451
chr9	7355834	c.7355834C>T	intronic	Mmp12	35	30	1	57	0.538462
chr9	9893042	c.9893042C>T	intronic	Cntn5	29	34	0	38	0.460317
chr9	18920935	c.18920935T>C	intergenic	Olfr834;Olfr835	13	76	0	52	0.146067
chr9	21899048	c.21899048G>A	intronic	Rgl3	20	32	0	48	0.384615
chr9	25221018	c.25221018C>T	intergenic	Septin7;Eepd1	36	38	1	49	0.486486
chr9	35746991	c.35746991C>T	intergenic	Pate6;Pate5	29	31	0	71	0.483333
chr9	37088941	c.37088941G>A	intergenic	Pknox2;Tmem218	38	31	0	69	0.550725
chr9	39558068	p.I15I/c.39558068C>T	exonic	Olfr961	30	48	0	49	0.384615
chr9	40453778	c.40453778G>A	intergenic	Gramd1b;Clmp	31	40	0	61	0.43662
chr9	41354560	c.41354560G>A	ncRNA_intronic	Mir100hg	38	52	0	72	0.422222
chr9	46319586	c.46319586C>T	intergenic	4931429L15Rik;2900052N01Rik	36	44	1	55	0.45
chr9	50581134	c.50581134C>T	intronic	Dixdc1	41	41	0	58	0.5
chr9	52059404	c.52059404C>T	intronic	Zc3h12c	29	55	0	66	0.345238
chr9	53233472	c.53233472G>A	intronic	Exph5	33	39	0	87	0.458333
chr9	54814501	c.54814501C>T	intronic	Ireb2	41	38	0	59	0.518987
chr9	55466300	c.55466300C>T	intronic	Scaper	38	37	0	69	0.506667
chr9	56663365	c.56663365G>A	intronic	Lingo1	27	31	0	58	0.465517
chr9	57119117	c.57119117G>A	intergenic	1700041C23Rik;Trcg1	42	40	0	48	0.512195
chr9	62574430	c.62574430G>A	intergenic	Coro2b;Itga11	23	32	1	50	0.418182
chr9	64297864	c.64297864C>T	intronic	Megf11	39	36	0	60	0.52
chr9	64475694	c.64475694C>T	intronic	Megf11	21	21	0	32	0.5
chr9	64804057	p.G1132E/c.64804057G>A	exonic	Dennd4a	41	41	0	62	0.5
chr9	67460485	c.67460485G>A	intronic	Tln2	16	39	0	35	0.290909
chr9	67520885	c.67520885G>A	intergenic	Tln2;Mir7241	31	40	0	42	0.43662
chr9	69163837	c.69163837G>A	intronic	Rora	23	45	0	53	0.338235
chr9	71709712	c.71709712C>T	intergenic	Cgnl1;Tcf12	37	42	1	53	0.468354
chr9	72149254	c.72149254C>T	intergenic	Tcf12;Zfp280d	39	46	1	57	0.458824
chr9	75031041	c.75031041G>A	intronic	Myo5a	44	41	0	61	0.517647
chr9	76691024	c.76691024C>T	intergenic	Fam83b;Tinag	33	27	0	55	0.55
chr9	79935749	c.79935749C>T	intergenic	Filip1;Senp6	39	48	2	66	0.448276
chr9	80424796	c.80424796T>C	intergenic	Impg1;Htr1b	20	61	0	48	0.246914
chr9	89279224	c.89279224T>G	intergenic	Mthfs;Minar1	13	81	0	60	0.138298
chr9	94559384	c.94559384T>G	intronic	Slc9a9	17	57	1	63	0.22973
chr9	96318096	c.96318096C>T	intergenic	Atp1b3;Rnf7	34	26	0	49	0.566667
chr9	98619799	c.98619799C>T	intergenic	Mrps22;E330023G01Rik	12	61	0	75	0.164384
chr9	100415805	c.100415805G>A	intronic	Nck1	34	43	0	50	0.441558
chr9	100867272	p.G438E/c.100867272C>T	exonic	Pccb	27	43	0	41	0.385714
chr9	103927634	c.103927634G>A	intronic	Uba5	34	33	1	47	0.507463
chr9	105053138	c.105053138T>G	intronic	Nek11	8	37	0	38	0.177778
chr9	110957228	c.110957228G>A	intronic	Lrrfip2	36	55	0	80	0.395604
chr9	114763478	c.114763478C>T	upstream	Gpd1l	28	27	1	64	0.509091
chr9	121568877	c.121568877G>A	intronic	Nktr	24	36	0	60	0.4
chr9	124071494	c.124071494C>T	intronic	2010315B03Rik	22	44	0	57	0.333333
chrX	5915903	c.5915903G>A	intergenic	Btbd35f7;Nudt11	32	9	0	31	0.780488
chrX	20559505	c.20559505C>T	intronic	Cdk16	33	2	1	28	0.942857
chrX	22365431	c.22365431A>G	intergenic	Ppp1r2-ps7;Klhl13	10	26	0	27	0.277778
chrX	38048707	c.38048707A>C	intronic	6030498E09Rik	14	28	0	32	0.333333
chrX	40585799	c.40585799C>T	intronic	Gria3	37	2	0	21	0.948718
chrX	48243780	c.48243780C>T	intronic	Enox2	15	1	0	23	0.9375
chrX	48669956	c.48669956C>T	intergenic	Arhgap36;Olfr1320	34	4	0	35	0.894737
chrX	49502771	c.49502771C>T	intergenic	Rnu6;Olfr1324	32	2	0	33	0.941176
chrX	51090155	c.51090155G>A	intergenic	1700080O16Rik;Gpc4	12	26	0	27	0.315789
chrX	57747549	c.57747549C>T	intergenic	Zic3;4930550L24Rik	26	1	0	33	0.962963
chrX	72359553	c.72359553C>T	intergenic	Xlr5c;Zfp275	43	4	0	34	0.914894
chrX	73223078	c.73223078C>T	intronic	Tktl1	24	3	0	26	0.888889
chrX	75122704	c.75122704C>T	intergenic	Pls3;Cldn34b3	17	17	0	29	0.5
chrX	76137385	c.76137385A>G	intergenic	Cldn34d;Tbl1x	15	16	0	27	0.483871
chrX	76890771	c.76890771G>A	intronic	Pbsn	21	1	0	36	0.954545
chrX	90603793	c.90603793A>T	intergenic	Gm5072;1700084M14Rik	14	25	0	28	0.358974
chrX	93790762	c.93790762G>A	downstream	Gm39526	26	3	0	27	0.896552
chrX	95631869	c.95631869A>G	intergenic	Heph;Gpr165	15	16	0	31	0.483871
chrX	99639113	c.99639113C>T	upstream	P2ry4	35	3	0	40	0.921053
chrX	106679490	c.106679490C>T	intergenic	4933401B06Rik;Tbx22	39	3	0	27	0.928571
chrX	109472926	c.109472926A>C	intergenic	Gm7134;Pou3f4	15	24	0	31	0.384615
chrX	125975005	c.125975005G>A	intergenic	Gm382;4921511C20Rik	29	1	0	28	0.966667
chrX	126742226	c.126742226A>C	intergenic	Cldn34c4;4930558G05Rik	19	23	0	26	0.452381
chrX	128619457	c.128619457C>T	intergenic	4930558G05Rik;Diaph2	31	4	1	31	0.885714
chrX	136074673	c.136074673C>T	intergenic	Esx1;Il1rapl2	28	3	0	11	0.903226
chrX	137074555	c.137074555C>T	intronic	Il1rapl2	27	1	0	21	0.964286
chrX	138071562	c.138071562A>G	intergenic	4930513O06Rik;4933428M09Rik	16	8	0	24	0.666667
chrX	144366918	c.144366918C>T	intergenic	Amot;Htr2c	31	1	0	23	0.96875
chrX	147026098	c.147026098C>T	intronic	Gm15085;Ott	32	9	0	36	0.780488
chrX	153143583	c.153143583A>G	intergenic	Samt2b;Gm5646	18	18	0	15	0.5
chrX	156366670	c.156366670G>A	intronic	Mbtps2	20	5	0	16	0.8
chrY	43317200	c.43317200T>C	intergenic	Gm20871;Gm21810	13	18	0	35	0.419355
WTDdd-2
chr1	3368255	c.3368255T>A	intronic	Xkr4	11	57	0	57	0.161765
chr1	8560927	c.8560927A>G	intronic	Sntg1	13	63	0	75	0.171053
chr1	16697537	c.16697537G>A	intergenic	Ube2w;Eloc	27	44	1	79	0.380282
chr1	16958631	c.16958631C>T	intergenic	Ly96;Jph1	32	35	0	67	0.477612
chr1	20524787	c.20524787G>A	intronic	Pkhd1	38	37	0	67	0.506667
chr1	21317839	c.21317839C>T	intronic	Gsta3	35	24	0	59	0.59322
chr1	21748887	c.21748887A>G	intronic	Kcnq5	14	50	0	86	0.21875
chr1	23066068	c.23066068A>C	intergenic	Gm7759;Ppp1r14bl	17	39	0	66	0.303571
chr1	24208514	c.24208514A>G	intergenic	Fam135a;Col9a1	26	50	0	67	0.342105
chr1	26892021	c.26892021A>G	intergenic	4931408C20Rik;Gm5524	12	57	0	68	0.173913
chr1	30088907	c.30088907T>C	intergenic	Mir6342;Gm31465	11	48	1	56	0.186441
chr1	30849231	c.30849231G>A	intronic	Phf3	28	42	0	67	0.4
chr1	31839430	c.31839430G>A	intergenic	Gm4850;Khdrbs2	46	35	0	75	0.567901
chr1	32991563	c.32991563C>T	intergenic	Khdrbs2;Prim2	37	34	0	80	0.521127
chr1	36032001	c.36032001G>A	intergenic	Plekhb2;Hs6st1	34	29	0	65	0.539683
chr1	36946625	c.36946625C>T	intronic	Tmem131	36	34	0	88	0.514286
chr1	37372153	c.37372153C>T	intronic	Inpp4a	38	40	0	70	0.487179
chr1	37493462	c.37493462G>A	intronic	Mgat4a	39	40	0	70	0.493671
chr1	40012992	c.40012992G>A	intronic	Map4k4	40	29	0	79	0.57971
chr1	40596702	c.40596702A>C	intergenic	Il18rap;Gm35801	24	49	0	86	0.328767
chr1	42817929	c.42817929G>A	intergenic	Dalir;Mrps9	34	49	0	78	0.409639
chr1	43242024	c.43242024C>T	intergenic	Fhl2;Nck2	48	39	0	66	0.551724
chr1	55111528	c.55111528G>A	UTR3	Coq10b	33	53	0	82	0.383721
chr1	57333483	c.57333483A>T	intergenic	BC055402;4930558J18Rik	19	53	0	76	0.263889
chr1	59334760	c.59334760G>A	intronic	Cdk15	33	25	1	51	0.568966
chr1	64891630	c.64891630G>A	intronic	Plekhm3	41	36	0	82	0.532468
chr1	64927418	c.64927418G>A	intronic	Plekhm3	45	57	0	74	0.441176
chr1	67586753	c.67586753C>T	intergenic	Cps1;Erbb4	33	38	0	77	0.464789
chr1	71650993	c.71650993C>T	intronic	Fn1	34	41	0	78	0.453333
chr1	72697386	c.72697386T>A	intronic	Ankar	17	51	0	87	0.25
chr1	73961994	c.73961994G>A	intronic	Tns1	37	46	1	72	0.445783
chr1	74301509	c.74301509C>T	intronic	Arpc2	32	32	0	78	0.5
chr1	75694251	c.75694251A>C	intergenic	Slc4a3;Gm17751	22	63	0	88	0.258824
chr1	80201367	c.80201367G>A	intergenic	Fam124b;Cul3	33	38	0	80	0.464789
chr1	84695327	c.84695327C>T	intergenic	Dner;Trip12	27	31	0	40	0.465517
chr1	85136259	c.85136259C>T	intronic	Gm38510	35	42	0	55	0.454545
chr1	85874758	c.85874758C>T	intronic	Gpr55	22	23	0	54	0.488889
chr1	87565711	c.87565711C>T	intronic	Inpp5d	47	50	1	93	0.484536
chr1	87818640	c.87818640G>A	intronic	Dgkd	35	36	0	95	0.492958
chr1	88862588	c.88862588G>A	intergenic	Platr5;1700067G17Rik	34	44	0	62	0.435897
chr1	89390901	c.89390901G>A	intronic	Agap1	29	46	2	70	0.386667
chr1	99004082	c.99004082T>G	intergenic	Gm7967;Cntnap5b	18	36	0	66	0.333333
chr1	101659037	c.101659037A>G	intergenic	Gm20268;NONE	18	46	0	76	0.28125
chr1	105108308	c.105108308G>A	intergenic	Gm29012;Rnf152	36	33	0	69	0.521739
chr1	108941338	c.108941338C>T	intergenic	D830032E09Rik;Cdh7	36	25	0	74	0.590164
chr1	118581824	c.118581824C>T	intronic	Tfcp2l1	29	28	0	62	0.508772
chr1	119025529	c.119025529C>T	intergenic	Gli2;Inhbb	26	37	0	49	0.412698
chr1	123758181	c.123758181T>A	intronic	Dpp10	10	44	0	70	0.185185
chr1	124107940	c.124107940G>A	intergenic	Dpp10;Actr3	38	35	0	78	0.520548
chr1	135025651	c.135025651G>A	intronic	Lgr6	33	49	0	71	0.402439
chr1	138179675	c.138179675A>G	intergenic	Ptprc;Atp6v1g3	33	37	0	79	0.471429
chr1	140953154	c.140953154G>A	intergenic	4930590L20Rik;NONE	19	30	0	70	0.387755
chr1	142164871	c.142164871G>A	intergenic	4930590L20Rik;Gm35244	36	41	0	69	0.467532
chr1	144863314	c.144863314T>A	intergenic	Rgs18;Gm29514	16	61	0	52	0.207792
chr1	147836803	c.147836803G>A	intergenic	Brinp3;Pla2g4a	29	33	0	62	0.467742
chr1	148015012	c.148015012G>A	intergenic	Brinp3;Pla2g4a	28	26	0	67	0.518519
chr1	150595123	c.150595123A>G	intronic	Hmcn1	10	53	0	62	0.15873
chr1	157403409	c.157403409C>T	intergenic	Sec16b;Brinp2	34	40	0	82	0.459459
chr1	157701121	c.157701121A>G	intergenic	Sec16b;Brinp2	24	62	0	66	0.27907
chr1	159454738	c.159454738G>A	intronic	Tnr	44	33	0	57	0.571429
chr1	159856568	c.159856568G>A	intergenic	Tnr;Gm37294	44	50	0	85	0.468085
chr1	161908864	c.161908864G>A	intronic	Dnm3	29	46	0	62	0.386667
chr1	162555444	c.162555444G>A	intronic	Prrc2c	33	48	0	82	0.407407
chr1	164491031	c.164491031G>A	intergenic	Gm26685;Dpt	30	46	0	78	0.394737
chr1	167788992	c.167788992T>G	intergenic	Lmx1a;Pbx1	14	52	0	63	0.212121
chr1	170324452	c.170324452A>G	intronic	Nos1ap	23	56	1	95	0.291139
chr1	171329375	c.171329375C>T	intergenic	F11r;Alyref2	33	39	0	58	0.458333
chr1	175059606	c.175059606C>T	intronic	Rgs7	41	40	0	65	0.506173
chr1	178824760	c.178824760A>G	intronic	Smyd3	22	60	0	77	0.268293
chr1	180455416	c.180455416C>T	intergenic	Parp1;Lin9	29	31	0	55	0.483333
chr1	181843603	c.181843603C>T	intronic	Enah	22	63	0	62	0.258824
chr1	185833531	c.185833531C>T	intronic	Lyplal1	27	36	0	75	0.428571
chr1	186847047	c.186847047A>G	intronic	Spata17	10	45	0	57	0.181818
chr1	193800579	c.193800579G>A	intergenic	Mir205hg;4930503O07Rik	33	35	0	83	0.485294
chr10	12732947	c.12732947G>A	intronic	Utrn	43	39	0	83	0.52439
chr10	16832603	c.16832603G>A	ncRNA_intronic	Gm20125	31	33	0	73	0.484375
chr10	27082366	c.27082366G>T	intronic	Lama2	41	39	0	83	0.5125
chr10	28096718	c.28096718T>G	intronic	Ptprk	9	29	0	29	0.236842
chr10	28647562	c.28647562G>A	intronic	Themis	24	18	0	35	0.571429
chr10	31570354	p.S197S/c.31570354A>G	exonic	Nkain2	19	51	0	83	0.271429
chr10	34033707	c.34033707C>T	intronic	Dse	13	22	0	23	0.371429
chr10	34385280	c.34385280C>T	intronic	Frk	36	37	1	86	0.493151
chr10	38552127	c.38552127C>T	intergenic	4930591E09Rik;Rfpl4b	38	50	1	78	0.431818
chr10	39431407	c.39431407G>A	intronic	Fyn	22	22	0	36	0.5
chr10	42149467	c.42149467C>T	intronic	Foxo3	45	43	1	81	0.511364
chr10	44632051	c.44632051A>C	intergenic	4930431F10Rik;Prep	17	69	0	74	0.197674
chr10	46352317	c.46352317C>T	intergenic	D030045P18Rik;NONE	28	38	0	76	0.424242
chr10	46761839	c.46761839G>A	intergenic	D030045P18Rik;NONE	26	35	0	61	0.42623
chr10	51126326	c.51126326T>C	intergenic	Sim1;Lilr4b	21	51	0	72	0.291667
chr10	52503297	c.52503297T>A	intergenic	Zfa-ps;Slc35f1	15	51	0	56	0.227273
chr10	55784845	c.55784845G>A	intergenic	Gm16998;Tbc1d32	32	31	0	82	0.507937
chr10	57538928	c.57538928T>A	intronic	Pkib	15	47	1	75	0.241935
chr10	59343230	c.59343230C>T	intronic	Mcu	46	41	1	91	0.528736
chr10	61577221	c.61577221G>A	intronic	Macroh2a2	39	43	0	90	0.47561
chr10	62701774	c.62701774G>A	intronic	Tet1	27	29	0	48	0.482143
chr10	65746079	c.65746079G>A	intergenic	Gm30853;1700023F02Rik	29	27	0	74	0.517857
chr10	66351203	c.66351203A>C	intergenic	1700023F02Rik;1110002J07Rik	16	44	0	88	0.266667
chr10	70422562	c.70422562C>T	intronic	Phyhipl	31	40	0	74	0.43662
chr10	71999388	c.71999388C>T	intergenic	1700049L16Rik;Zwint	26	35	0	82	0.42623
chr10	74146715	c.74146715G>A	intronic	Pcdh15	35	30	0	78	0.538462
chr10	77735144	c.77735144C>T	UTR3	Lrrc3	28	36	0	46	0.4375
chr10	77876796	c.77876796C>T	intronic	Aire	31	39	1	65	0.442857
chr10	83950903	c.83950903G>A	intergenic	Gm34184;Nuak1	46	32	0	70	0.589744
chr10	84522191	c.84522191C>T	intronic	Polr3b	11	66	0	68	0.142857
chr10	85205076	c.85205076T>A	intergenic	Cry1;Btbd11	18	65	0	90	0.216867
chr10	88991700	c.88991700T>C	intronic	Ano4	27	44	0	66	0.380282
chr10	89746613	c.89746613G>A	intronic	Anks1b	26	37	0	69	0.412698
chr10	91986618	c.91986618C>T	ncRNA_intronic	Rmst	23	38	0	69	0.377049
chr10	94412272	c.94412272T>G	UTR5	Tmcc3	15	65	0	69	0.1875
chr10	96037158	c.96037158C>T	intergenic	Eea1;4930459C07Rik	38	35	0	91	0.520548
chr10	103411381	c.103411381C>T	intergenic	Slc6a15;Gm21293	37	34	0	67	0.521127
chr10	104409473	c.104409473T>G	intergenic	Mir6411;Tmtc2	20	67	0	78	0.229885
chr10	106010644	c.106010644T>G	intergenic	Ccdc59;Ppfia2	16	54	0	89	0.228571
chr10	106331243	c.106331243G>A	intronic	Ppfia2	31	44	0	87	0.413333
chr10	108673546	c.108673546C>T	intronic	Syt1	42	43	0	75	0.494118
chr10	109572562	c.109572562T>G	intronic	Nav3	12	76	0	105	0.136364
chr10	110812359	c.110812359T>A	intronic	Zdhhc17	18	69	0	87	0.206897
chr10	112451935	c.112451935T>C	intergenic	Kcnc2;1700010J16Rik	16	54	0	65	0.228571
chr10	112692685	c.112692685G>A	intergenic	Gm3942;Atxn7l3b	40	36	0	63	0.526316
chr10	119143825	c.119143825G>A	intergenic	Cand1;4930477N07Rik	25	37	0	62	0.403226
chr10	122305874	c.122305874G>A	intergenic	Avpr1a;A130077B15Rik	40	47	1	73	0.45977
chr10	122712749	c.122712749G>A	intronic	Ppm1h	43	36	0	98	0.544304
chr10	125432957	c.125432957A>G	intergenic	Slc16a7;Lrig3	10	71	0	80	0.123457
chr10	126750778	c.126750778T>C	intergenic	Atp23;Gm30539	15	57	0	72	0.208333
chr10	129326710	c.129326710T>C	intergenic	Olfr789;Olfr790	15	25	0	45	0.375
chr11	4444181	c.4444181G>A	intronic	Mtmr3	31	39	0	88	0.442857
chr11	9290845	c.9290845T>C	intronic	Abca13	30	62	0	79	0.326087
chr11	12798983	c.12798983T>G	intergenic	Cobl;4930554G24Rik	14	44	0	62	0.241379
chr11	14340442	c.14340442G>A	intergenic	4930554G24Rik;1700046C09Rik	22	33	0	59	0.4
chr11	15964013	c.15964013C>T	intergenic	Pom121l12;Vstm2a	34	46	1	67	0.425
chr11	19217422	c.19217422T>A	intergenic	4933406G16Rik;Spred2	19	69	0	86	0.215909
chr11	20937453	c.20937453T>G	intergenic	Lgalsl;Peli1	19	57	0	70	0.25
chr11	21397165	c.21397165G>A	intergenic	Ugp2;4932414J04Rik	34	52	1	61	0.395349
chr11	22103202	c.22103202G>A	intronic	Ehbp1	31	43	0	75	0.418919
chr11	23776371	c.23776371C>T	intergenic	Rel;Papolg	33	38	0	67	0.464789
chr11	25640402	c.25640402C>T	ncRNA_intronic	5730522E02Rik	22	25	0	73	0.468085
chr11	27243676	c.27243676G>A	intergenic	Gm12070;Ccdc85a	32	43	0	61	0.426667
chr11	31095170	c.31095170T>G	intergenic	Asb3;Stc2	21	43	0	68	0.328125
chr11	35603481	c.35603481T>A	intergenic	Slit3;Pank3	29	58	2	97	0.333333
chr11	41310026	c.41310026G>A	intergenic	Ccng1;Gabrg2	50	41	0	71	0.549451
chr11	43871151	c.43871151G>A	intergenic	Adra1b;Il12b	37	46	0	80	0.445783
chr11	44138343	c.44138343G>A	intergenic	Adra1b;Il12b	7	16	0	45	0.304348
chr11	45080258	c.45080258G>A	intergenic	Gm12159;F630206G17Rik	30	47	0	82	0.38961
chr11	46518310	c.46518310G>A	intronic	Dppa1	31	7	0	39	0.815789
chr11	48627343	c.48627343C>T	intergenic	Sgcd;Gm36109	41	42	0	90	0.493976
chr11	49447221	c.49447221T>G	intergenic	Olfr1381;Olfr1380	18	63	0	73	0.222222
chr11	50823237	c.50823237T>C	upstream	Zfp354b	18	51	1	71	0.26087
chr11	54504281	c.54504281T>C	intronic	Rapgef6	14	54	0	86	0.205882
chr11	54741099	c.54741099C>T	intronic	Lyrm7	43	39	0	76	0.52439
chr11	55671253	c.55671253T>C	intergenic	Glra1;Nmur2	15	53	0	76	0.220588
chr11	56315990	c.56315990A>C	intergenic	Nmur2;Gria1	12	47	0	66	0.20339
chr11	64999156	c.64999156G>A	intronic	Arhgap44	40	43	0	69	0.481928
chr11	65189374	c.65189374T>C	intergenic	Gm12295;Map2k4	17	66	0	83	0.204819
chr11	66458795	c.66458795G>A	intergenic	Shisa6;Gm12298	39	39	0	71	0.5
chr11	67154987	c.67154987A>C	intergenic	Myh4;Myh8	10	50	0	76	0.166667
chr11	69225450	c.69225450G>A	intergenic	Kcnab3;Rnf227	42	45	0	90	0.482759
chr11	69309853	c.69309853G>A	intergenic	Kdm6b;Dnah2	16	14	0	25	0.533333
chr11	69884753	c.69884753C>T	intronic	Gabarap	25	24	1	40	0.510204
chr11	71619377	c.71619377C>T	intergenic	9230020A06Rik;Gm12326	43	23	0	60	0.651515
chr11	71727949	c.71727949C>T	intergenic	Wscd1;4930401O10Rik	40	37	0	78	0.519481
chr11	72554022	c.72554022C>T	intronic	Ube2g1	33	44	0	69	0.428571
chr11	73429015	c.73429015T>G	intergenic	Olfr382;Olfr385	17	52	0	67	0.246377
chr11	75986110	c.75986110C>T	intronic	Vps53	24	27	0	65	0.470588
chr11	77593810	c.77593810G>A	intronic	Nufip2	33	47	0	108	0.4125
chr11	77607043	c.77607043G>A	UTR3	Nufip2	35	43	0	83	0.448718
chr11	82721987	c.82721987G>A	intronic	Rffl	22	16	0	33	0.578947
chr11	83300937	c.83300937G>A	UTR5	Rasl10b	8	16	0	24	0.333333
chr11	84970726	c.84970726G>A	intronic	Usp32	36	34	0	79	0.514286
chr11	93020518	c.93020518G>A	intronic	Car10	34	43	0	71	0.441558
chr11	93708579	c.93708579C>T	intergenic	Car10;Utp18	40	53	0	74	0.430108
chr11	96007708	c.96007708G>A	intergenic	Calcoco2;Ttll6	38	39	0	66	0.493506
chr11	97119667	c.97119667G>A	intronic	Npepps	34	40	0	104	0.459459
chr11	99189556	c.99189556C>T	intergenic	Krt24;Krt25	29	28	0	64	0.508772
chr11	100188418	c.100188418G>A	intergenic	Krt42;Eif1	16	22	0	53	0.421053
chr11	100871898	c.100871898C>T	intergenic	Cavin1;Atp6v0a1	21	54	0	76	0.28
chr11	103744390	c.103744390G>A	intronic	Nsf	21	39	0	63	0.35
chr11	105218811	p.I177I/c.105218811C>T	exonic	Mrc2	32	28	0	57	0.533333
chr11	108210950	c.108210950C>T	intronic	Prkca	25	39	0	64	0.390625
chr11	110513821	c.110513821G>A	intergenic	Gm11682;Kcnj16	27	30	0	66	0.473684
chr11	110953135	c.110953135G>A	intergenic	Kcnj16;Kcnj2	39	37	0	64	0.513158
chr11	115199822	c.115199822G>A	intronic	Otop2	22	19	0	59	0.536585
chr11	117333110	c.117333110C>T	intergenic	Gm11732;Gm11733	33	29	0	52	0.532258
chr11	118006735	c.118006735G>A	intronic	Dnah17	22	56	0	44	0.282051
chr11	118752395	c.118752395G>A	intronic	Rbfox3	32	43	0	76	0.426667
chr11	119332553	p.R2588R/c.119332553G>A	exonic	Rnf213	43	34	0	76	0.558442
chr12	5217817	c.5217817C>T	intronic	Klhl29	33	47	0	67	0.4125
chr12	5784672	c.5784672A>C	intergenic	2810032G03Rik;1700101O22Rik	17	55	1	85	0.236111
chr12	8703375	c.8703375C>T	intergenic	Slc7a15;Pum2	33	37	0	63	0.471429
chr12	9963235	c.9963235A>T	intergenic	Osr1;Nt5c1b	10	36	0	41	0.217391
chr12	10984437	c.10984437A>G	intergenic	Gm38407;7420701I03Rik	17	67	0	64	0.202381
chr12	11588195	c.11588195A>G	intergenic	Rad51ap2;Tubb2a-ps2	23	67	0	90	0.255556
chr12	11728652	c.11728652T>C	intergenic	Rad51ap2;Tubb2a-ps2	9	38	0	87	0.191489
chr12	12837605	c.12837605G>A	intergenic	Gm34637;Gm35155	38	42	1	64	0.475
chr12	12999916	c.12999916G>A	intergenic	Mycn;Ddx1	40	47	0	60	0.45977
chr12	13177307	c.13177307A>T	intergenic	Mycn;Ddx1	19	48	0	73	0.283582
chr12	21836899	c.21836899C>T	intergenic	Gm4419;Gm4425	36	30	0	57	0.545455
chr12	24460501	c.24460501G>A	intergenic	Gm21297;Taf1b	32	42	0	69	0.432432
chr12	24955095	c.24955095G>A	intronic	Mboat2	27	20	0	54	0.574468
chr12	30014141	c.30014141C>T	intronic	Pxdn	16	61	0	62	0.207792
chr12	30144275	c.30144275G>A	intronic	Tpo	25	34	0	65	0.423729
chr12	35032501	c.35032501C>T	intergenic	Hdac9;Prps1l1	43	48	0	98	0.472527
chr12	36092442	c.36092442G>A	UTR5	Tspan13	15	17	0	30	0.46875
chr12	37690292	c.37690292T>C	intergenic	Agmo;Dgkb	19	56	0	71	0.253333
chr12	38848615	c.38848615T>G	intronic	Etv1	12	46	0	67	0.206897
chr12	42016296	c.42016296G>A	intergenic	Immp2l;Gm33340	34	38	0	58	0.472222
chr12	46584175	c.46584175G>A	intergenic	Stxbp6;Nova1	33	35	0	64	0.485294
chr12	47852158	c.47852158A>G	intergenic	Nova1;Gm34304	22	54	0	91	0.289474
chr12	49805608	c.49805608G>A	intergenic	1810007C17Rik;Prkd1	38	27	0	93	0.584615
chr12	50973556	c.50973556A>T	intergenic	Prkd1;1700008C04Rik	19	49	0	74	0.279412
chr12	51816222	c.51816222G>A	intronic	Hectd1	18	51	0	69	0.26087
chr12	55582210	c.55582210G>A	intergenic	Nfkbia;Aldoart2	44	50	0	75	0.468085
chr12	55828367	c.55828367T>G	intronic	Ralgapa1	16	57	0	103	0.219178
chr12	58762714	c.58762714A>G	intergenic	Clec14a;Sec23a	13	42	0	54	0.236364
chr12	58877631	c.58877631C>T	intergenic	Clec14a;Sec23a	26	31	0	44	0.45614
chr12	60753922	c.60753922C>T	intergenic	Fbxo33;Gm20063	29	38	0	67	0.432836
chr12	62867741	c.62867741C>T	intergenic	Spanxn4;Fscb	35	41	0	80	0.460526
chr12	69141725	c.69141725C>T	intergenic	Mdga2;Gm31447	8	24	0	27	0.25
chr12	70295802	c.70295802T>C	intronic	Trim9	13	39	0	67	0.25
chr12	72886888	c.72886888G>A	intergenic	Ppm1a;4930447C04Rik	40	38	0	79	0.512821
chr12	74020859	c.74020859G>A	intronic	Snapc1	30	44	0	107	0.405405
chr12	77001638	c.77001638C>T	intronic	Max	38	56	0	81	0.404255
chr12	85187976	c.85187976G>A	intronic	Rps6kl1	19	28	0	49	0.404255
chr12	85359965	c.85359965C>T	intronic	Nek9	30	41	0	79	0.422535
chr12	86416565	c.86416565C>T	intronic	Esrrb	38	42	1	74	0.475
chr12	86639737	c.86639737G>A	intergenic	Esrrb;Vash1	44	38	0	59	0.536585
chr12	88834825	c.88834825C>T	intronic	Nrxn3	35	37	0	92	0.486111
chr12	90289251	c.90289251T>C	intronic	Nrxn3	19	57	0	74	0.25
chr12	99634713	c.99634713C>T	intergenic	Gm19951;Efcab11	34	46	0	75	0.425
chr12	101819818	c.101819818G>A	intronic	Trip11	39	61	0	77	0.39
chr12	102278117	c.102278117T>C	intronic	Rin3	14	61	0	59	0.186667
chr12	105796354	c.105796354C>T	intronic	Papola	40	43	1	98	0.481928
chr12	106254015	c.106254015T>C	intergenic	Gm32635;1700121N20Rik	24	32	0	64	0.428571
chr12	113303622	c.113303622C>T	intergenic	Tmem121;Adam6b	48	37	1	81	0.564706
chr12	114636924	c.114636924G>A	intergenic	Mir7094-2;Gm30948	37	42	0	82	0.468354
chr12	115580041	c.115580041G>A	intergenic	Gm30948;Mir6388	24	30	0	48	0.444444
chr12	117540273	c.117540273T>G	intronic	Rapgef5	17	47	0	69	0.265625
chr13	7215768	c.7215768G>A	intergenic	Pfkp;Adarb2	31	31	0	66	0.5
chr13	10421809	c.10421809C>T	intergenic	Chrm3;Zp4-ps	19	18	0	25	0.513514
chr13	11632352	c.11632352T>C	intronic	Ryr2	20	67	0	81	0.229885
chr13	11863770	c.11863770T>G	intronic	Ryr2	27	63	0	69	0.3
chr13	12067478	c.12067478A>G	intronic	Ryr2	10	28	0	42	0.263158
chr13	17489203	c.17489203T>C	intronic	Sugct	13	43	0	72	0.232143
chr13	19397054	c.19397054T>G	intergenic	Amph;Stard3nl	24	56	0	82	0.3
chr13	23385192	c.23385192C>T	intergenic	Vmn1r220;Vmn1r221	41	47	0	77	0.465909
chr13	25293470	c.25293470C>T	intronic	Dcdc2a	43	32	0	72	0.573333
chr13	27198537	c.27198537C>T	intergenic	Hdgfl1;Prl	29	36	0	53	0.446154
chr13	28033621	c.28033621T>C	intronic	Prl2c1	20	50	0	96	0.285714
chr13	29220993	c.29220993G>A	ncRNA_intronic	A330102I10Rik	36	54	0	81	0.4
chr13	29293005	c.29293005A>C	intergenic	A330102I10Rik;NONE	25	57	1	80	0.304878
chr13	31108604	c.31108604A>C	intronic	Exoc2	21	46	0	75	0.313433
chr13	33849200	c.33849200G>A	intronic	Serpinb6d	34	49	1	62	0.409639
chr13	35462406	c.35462406C>T	intergenic	1700019C18Rik;Cdyl	29	33	0	64	0.467742
chr13	37262450	c.37262450C>T	intergenic	F13a1;Ly86	40	33	0	85	0.547945
chr13	41915759	c.41915759G>A	downstream	Adtrp	23	58	0	53	0.283951
chr13	44310653	c.44310653C>T	intergenic	Gm5083;A330076C08Rik	25	34	0	67	0.423729
chr13	47000477	c.47000477T>A	intronic	Kif13a	23	74	0	83	0.237113
chr13	49422160	c.49422160C>T	intronic	Fgd3	31	37	0	72	0.455882
chr13	50969287	c.50969287C>T	intergenic	4930518P08Rik;9430083A17Rik	39	37	0	75	0.513158
chr13	53981317	c.53981317A>G	intergenic	4930555G21Rik;E130119H09Rik	14	51	0	65	0.215385
chr13	54617359	c.54617359G>A	upstream	Thoc3	15	20	0	30	0.428571
chr13	54767507	c.54767507C>T	intergenic	Cltb;Faf2	12	3	0	31	0.8
chr13	55160368	p.V317V/c.55160368C>T	exonic	Hk3	21	33	0	51	0.388889
chr13	56735547	c.56735547C>T	intergenic	Lect2;Tgfbi	32	31	0	59	0.507937
chr13	58142166	c.58142166C>T	intergenic	Spock1;Klhl3	19	19	0	61	0.5
chr13	58643950	c.58643950G>A	intergenic	Rmi1;Slc28a3	13	16	0	33	0.448276
chr13	60432313	c.60432313C>T	intergenic	Gm5084;Dapk1	32	52	1	87	0.380952
chr13	68656573	c.68656573C>T	intergenic	Gm8016;Mtrr	35	29	0	69	0.546875
chr13	69566222	c.69566222C>T	intergenic	Gm26844;Tent4a	10	12	0	16	0.454545
chr13	72010686	c.72010686C>T	intergenic	Mir466f-4;Irx1	30	26	0	67	0.535714
chr13	74688339	c.74688339G>A	intergenic	Zfp825;Gm46430	18	76	0	90	0.191489
chr13	88783165	c.88783165C>T	intergenic	Gm34585;Edil3	49	39	0	69	0.556818
chr13	90701630	c.90701630T>C	intergenic	Tmem167;Atp6ap1l	16	64	0	87	0.2
chr13	92693688	c.92693688A>G	intergenic	Zfyve16;Spz1	17	61	0	80	0.217949
chr13	98719340	c.98719340A>C	intergenic	2310005E17Rik;Tmem174	21	55	0	84	0.276316
chr13	100317486	c.100317486A>G	intronic	Naip2	15	55	0	75	0.214286
chr13	100718014	c.100718014C>T	intergenic	Ocln;Marveld2	8	6	0	22	0.571429
chr13	101191702	c.101191702A>G	intergenic	Slc30a5;5930438M14Rik	25	56	0	55	0.308642
chr13	103770891	c.103770891C>T	ncRNA_intronic	Gm30551	38	24	1	84	0.612903
chr13	105276916	c.105276916T>C	intronic	Rnf180	17	65	0	71	0.207317
chr13	109968676	c.109968676C>T	intronic	Pde4d	47	26	0	78	0.643836
chr13	110074890	c.110074890C>T	intronic	Pde4d	34	61	0	83	0.357895
chr13	110321518	c.110321518G>A	intronic	Rab3c	42	56	0	111	0.428571
chr13	113786062	c.113786062C>T	intergenic	Snx18;Hspb3	30	41	0	55	0.422535
chr13	118046500	c.118046500A>G	intronic	Hcn1	17	51	0	72	0.25
chr13	120723326	c.120723326C>T	intergenic	Gm21818;AF067061	31	30	0	67	0.508197
chr14	19736785	c.19736785A>G	intergenic	Gm5458;Nid2	16	53	0	64	0.231884
chr14	23988591	c.23988591G>A	intronic	Kcnma1	34	41	0	84	0.453333
chr14	24918774	c.24918774C>T	intergenic	Rps24;Gm32123	41	61	0	70	0.401961
chr14	26661901	c.26661901G>A	intronic	Appl1	34	34	0	55	0.5
chr14	26664752	p.S427L/c.26664752G>A	exonic	Appl1	33	27	0	77	0.55
chr14	29816648	c.29816648C>T	intronic	Cacna1d	30	23	0	70	0.566038
chr14	29842496	c.29842496A>T	intronic	Cacna1d	18	64	0	64	0.219512
chr14	30333480	c.30333480G>A	intronic	Prkcd	27	42	0	59	0.391304
chr14	35362406	c.35362406G>A	intergenic	Grid1;4930596D02Rik	42	42	0	75	0.5
chr14	36488078	c.36488078A>C	intergenic	4930474N05Rik;Ccser2	21	52	0	74	0.287671
chr14	40656263	c.40656263G>A	intronic	Tspan14	34	43	0	87	0.441558
chr14	43945383	c.43945383G>A	intergenic	Gm8165;Gm16506	42	43	0	70	0.494118
chr14	44873628	c.44873628A>G	intergenic	BC061237;Gm8267	10	13	0	36	0.434783
chr14	45655605	c.45655605C>T	intergenic	Gnpnat1;Fermt2	31	51	0	76	0.378049
chr14	46966776	c.46966776G>A	intergenic	D330046F09Rik;Cdkn3	29	28	0	51	0.508772
chr14	48375684	c.48375684G>A	intronic	Peli2	33	49	0	54	0.402439
chr14	50597711	c.50597711G>A	intronic	Tlr11	28	33	1	74	0.459016
chr14	55057585	c.55057585C>T	intronic	Rnf212b	36	43	0	68	0.455696
chr14	57298890	c.57298890G>A	intergenic	Gja3;Gjb2	38	47	0	57	0.447059
chr14	58595132	c.58595132G>A	intergenic	Fgf9;1700129C05Rik	37	38	0	77	0.493333
chr14	61932656	c.61932656G>A	intergenic	Dleu2;Dleu7	29	29	0	73	0.5
chr14	62576409	c.62576409C>T	intronic	Rnaseh2b	28	38	0	70	0.424242
chr14	66049500	c.66049500G>A	intronic	Pbk	38	46	0	80	0.452381
chr14	66274336	c.66274336C>T	intronic	Adam2	31	42	0	69	0.424658
chr14	67189009	c.67189009A>G	intergenic	Pnma2;Bnip3l	10	58	0	61	0.147059
chr14	68026811	c.68026811G>A	intronic	Dock5	29	44	0	73	0.39726
chr14	72774954	c.72774954C>T	downstream	Fndc3a	22	38	0	65	0.366667
chr14	76926230	c.76926230A>G	intergenic	1700108F19Rik;4930431P22Rik	16	57	0	70	0.219178
chr14	77176024	c.77176024A>G	intergenic	4930431P22Rik;Lacc1	15	58	1	77	0.205479
chr14	79868348	c.79868348G>A	downstream	Sugt1	36	44	0	86	0.45
chr14	81012718	c.81012718A>G	intergenic	Olfm4;NONE	18	64	0	75	0.219512
chr14	81497323	c.81497323T>C	intergenic	Olfm4;NONE	26	65	0	75	0.285714
chr14	88266262	c.88266262C>T	intergenic	Tdrd3;Pcdh20	37	27	0	57	0.578125
chr14	88838565	c.88838565T>A	intergenic	Pcdh20;Gm5088	18	33	0	52	0.352941
chr14	92559826	c.92559826A>G	intergenic	4930474H20Rik;Pcdh9	14	54	0	63	0.205882
chr14	92681490	c.92681490C>T	intergenic	NONE;Pcdh9	36	49	0	67	0.423529
chr14	96842194	c.96842194G>A	intergenic	Klhl1;Dach1	17	34	0	48	0.333333
chr14	97717183	c.97717183A>G	intergenic	Klhl1;Dach1	16	66	0	74	0.195122
chr14	97947705	c.97947705G>A	intergenic	Klhl1;Dach1	15	19	1	61	0.441176
chr14	99584879	c.99584879G>A	intergenic	Klf5;Gm41230	31	43	0	83	0.418919
chr14	108489792	c.108489792C>T	intergenic	1700128A07Rik;Slitrk1	36	41	0	89	0.467532
chr14	110696112	c.110696112G>A	intergenic	Slitrk1;Slitrk6	29	42	0	60	0.408451
chr14	114177490	c.114177490T>C	intergenic	NONE;4930524C18Rik	12	63	0	68	0.16
chr14	114754101	c.114754101A>C	intergenic	NONE;4930524C18Rik	17	37	0	49	0.314815
chr14	115653745	c.115653745G>A	intronic	Gpc5	33	48	0	76	0.407407
chr14	118910042	c.118910042G>A	intronic	Abcc4	39	49	0	78	0.443182
chr15	4002131	c.4002131C>T	intronic	Fbxo4	31	34	0	56	0.476923
chr15	4080227	c.4080227C>T	intronic	Oxct1	43	40	0	76	0.518072
chr15	5082701	c.5082701G>A	intronic	C7	49	40	0	70	0.550562
chr15	5486657	c.5486657A>C	intergenic	Ptger4;5430437J10Rik	23	53	1	68	0.302632
chr15	7604605	c.7604605T>G	intergenic	Egflam;Gdnf	16	65	0	76	0.197531
chr15	7687302	c.7687302G>A	intergenic	Egflam;Gdnf	34	47	0	73	0.419753
chr15	8839238	c.8839238T>G	intergenic	Slc1a3;Ranbp3l	30	54	0	72	0.357143
chr15	10944593	c.10944593T>G	intergenic	Gm19276;C1qtnf3	9	39	0	66	0.1875
chr15	11404837	c.11404837C>T	intergenic	Tars;Npr3	48	32	0	67	0.6
chr15	11680982	c.11680982C>T	intergenic	Tars;Npr3	26	37	1	53	0.412698
chr15	14829173	c.14829173T>C	intergenic	Cdh6;Cdh9	12	68	0	67	0.15
chr15	16879262	c.16879262C>T	intergenic	Cdh9;4921515E04Rik	40	26	0	58	0.606061
chr15	24491699	c.24491699C>T	intergenic	Cdh18;Basp1	38	61	0	87	0.383838
chr15	25125000	c.25125000T>C	intergenic	Cdh18;Basp1	17	57	0	62	0.22973
chr15	28608004	c.28608004G>A	intergenic	Dnah5;Mir3964	32	34	1	92	0.484848
chr15	32038916	c.32038916T>C	intergenic	Atpsckmt;Tas2r119	9	26	0	48	0.257143
chr15	35050634	c.35050634G>A	intronic	Stk3	12	27	0	36	0.307692
chr15	36981957	c.36981957G>A	intergenic	Ywhaz;Zfp706	30	35	0	59	0.461538
chr15	38608887	c.38608887C>T	intergenic	2310043O21Rik;Atp6v1c1	30	44	0	74	0.405405
chr15	42655625	c.42655625G>A	intergenic	Angpt1;Rspo2	41	37	0	50	0.525641
chr15	42833087	c.42833087G>A	intergenic	Angpt1;Rspo2	41	47	0	68	0.465909
chr15	43131780	c.43131780C>A	intronic	Eif3e	18	47	0	63	0.276923
chr15	45547212	c.45547212G>A	intergenic	Kcnv1;1700022A22Rik	25	46	0	63	0.352113
chr15	48631028	c.48631028G>A	intronic	Csmd3	16	10	0	22	0.615385
chr15	51867988	c.51867988C>T	intergenic	Rad21;Aard	37	34	1	98	0.521127
chr15	52980892	c.52980892T>G	intronic	Ext1	18	55	0	76	0.246575
chr15	56656295	c.56656295G>A	intergenic	Has2;Slc22a22	50	41	0	81	0.549451
chr15	58268996	c.58268996C>T	intergenic	Anxa13;Fam91a1	52	34	0	57	0.604651
chr15	59078864	c.59078864G>A	intergenic	Mtss1;Zfp572	44	36	0	57	0.55
chr15	64112388	c.64112388T>C	intronic	Asap1	23	63	0	90	0.267442
chr15	64952992	c.64952992G>A	intergenic	Adcy8;Efr3a	35	42	0	93	0.454545
chr15	65465906	c.65465906T>G	intergenic	Adcy8;Efr3a	17	74	0	57	0.186813
chr15	65659203	c.65659203G>A	intronic	Efr3a	17	10	0	20	0.62963
chr15	69974953	c.69974953G>A	intergenic	Gm19782;Fam135b	38	35	0	83	0.520548
chr15	71242961	c.71242961C>T	intergenic	Gm19782;Fam135b	36	41	0	68	0.467532
chr15	72189587	c.72189587T>C	intergenic	Rnu6;Kcnk9	10	50	0	40	0.166667
chr15	73446471	c.73446471G>A	intergenic	Dennd3;Slc45a4	39	38	0	81	0.506494
chr15	73805800	c.73805800C>T	intergenic	Gm6569;Gm32168	14	11	0	33	0.56
chr15	77854644	c.77854644C>T	intronic	Eif3d	28	23	0	55	0.54902
chr15	80628200	c.80628200G>A	intronic	Tnrc6b	47	46	0	82	0.505376
chr15	83446746	c.83446746C>T	intergenic	Mcat;Tspo	19	33	0	41	0.365385
chr15	86351590	c.86351590G>A	intronic	Tbc1d22a	38	36	0	83	0.513514
chr15	86843259	c.86843259T>C	intergenic	Tbc1d22a;A930027H12Rik	12	59	0	58	0.169014
chr15	87006798	c.87006798G>A	ncRNA_intronic	A930027H12Rik	16	10	0	18	0.615385
chr15	92783899	c.92783899T>C	intergenic	Pdzrn4;Gxylt1	25	66	0	92	0.274725
chr15	96853073	c.96853073G>A	intergenic	Slc38a2;Slc38a4	31	39	0	88	0.442857
chr15	103115177	c.103115177G>A	intronic	Cbx5	28	56	0	111	0.333333
chr16	3287349	c.3287349C>T	intergenic	NONE;Olfr161	18	36	0	66	0.333333
chr16	4447610	c.4447610G>A	intronic	Coro7	21	50	0	84	0.295775
chr16	5298691	c.5298691G>A	intergenic	Gm41414;Rbfox1	20	34	0	71	0.37037
chr16	5413126	c.5413126G>A	intergenic	Gm41414;Rbfox1	28	34	0	60	0.451613
chr16	8346393	c.8346393C>T	intronic	Abat	41	34	0	54	0.546667
chr16	8526041	c.8526041A>C	intronic	Usp7	15	48	0	66	0.238095
chr16	9807726	c.9807726G>A	intronic	Grin2a	22	42	0	60	0.34375
chr16	10207126	c.10207126G>A	intronic	Tekt5	31	36	0	67	0.462687
chr16	10438186	c.10438186A>C	intronic	Clec16a	14	38	0	81	0.269231
chr16	13751135	c.13751135C>T	intronic	Mpv17l	49	43	0	89	0.532609
chr16	15659777	p.D4109N/c.15659777G>A	exonic	Prkdc	38	46	0	83	0.452381
chr16	16677549	c.16677549G>A	downstream	Igll1	34	34	0	73	0.5
chr16	17612964	c.17612964C>T	intergenic	Klhl22;Scarf2	18	42	0	71	0.3
chr16	17623003	c.17623003A>G	intronic	Scarf2	15	34	0	67	0.306122
chr16	18345799	c.18345799C>T	intronic	Gnb1l	39	32	0	79	0.549296
chr16	19504566	c.19504566A>G	intronic	Lamp3	18	51	0	85	0.26087
chr16	21299712	c.21299712G>A	intronic	Vps8	17	69	1	86	0.197674
chr16	21950948	c.21950948C>T	intronic	Igf2bp2	35	42	0	64	0.454545
chr16	28132722	c.28132722G>A	intronic	Fgf12	35	34	0	90	0.507246
chr16	37166834	c.37166834A>C	intronic	Stxbp5l	16	40	0	77	0.285714
chr16	37289646	c.37289646A>C	intergenic	Stxbp5l;Gtf2e1	25	73	0	85	0.255102
chr16	42698818	c.42698818C>T	ncRNA_intronic	Mir706	42	36	0	76	0.538462
chr16	42775056	c.42775056C>T	ncRNA_intronic	Mir706	41	44	1	74	0.482353
chr16	42826605	c.42826605C>T	ncRNA_intronic	Mir706	40	34	0	66	0.540541
chr16	43742658	c.43742658C>T	intronic	Ccdc191	37	41	0	96	0.474359
chr16	44105937	c.44105937A>C	intronic	Sidt1	16	63	0	64	0.202532
chr16	48536371	c.48536371C>T	intergenic	Morc1;Trat1	39	45	1	70	0.464286
chr16	50179686	c.50179686G>A	intronic	Bbx	28	44	0	78	0.388889
chr16	53518624	c.53518624A>G	intergenic	4930404A05Rik;Zpld1	10	56	0	77	0.151515
chr16	55707013	c.55707013G>A	intronic	Nxpe3	16	21	0	36	0.432432
chr16	57809649	c.57809649G>A	intergenic	Col8a1;Dcbld2	31	33	1	69	0.484375
chr16	58816414	c.58816414G>A	intronic	Olfr183	36	46	0	101	0.439024
chr16	60903589	c.60903589C>T	intergenic	Epha6;Nsun3	7	5	0	19	0.583333
chr16	62302400	c.62302400A>C	intergenic	Epha6;Nsun3	17	58	0	83	0.226667
chr16	63565423	c.63565423C>T	intronic	Epha3	32	38	0	83	0.457143
chr16	63830709	c.63830709C>T	intergenic	Epha3;Csnka2ip	35	28	0	68	0.555556
chr16	64940147	c.64940147T>G	intergenic	Htr1f;Pou1f1	23	58	0	88	0.283951
chr16	73496785	c.73496785C>T	intergenic	Robo1;Robo2	30	41	0	66	0.422535
chr16	73704494	c.73704494A>G	intronic	Robo2	21	66	0	88	0.241379
chr16	74645617	c.74645617G>A	intronic	Robo2	17	15	0	21	0.53125
chr16	76442772	c.76442772T>A	intergenic	Gm30726;Gm30790	26	56	0	74	0.317073
chr16	77480117	c.77480117C>T	intergenic	Mir125b-2;E330011O21Rik	22	31	1	71	0.415094
chr16	90383080	c.90383080T>C	intergenic	Gm36001;Mis18a	11	48	0	60	0.186441
chr16	91010685	c.91010685G>A	intergenic	4932438H23Rik;Olig2	25	31	1	53	0.446429
chr16	93989225	c.93989225C>T	intronic	Hlcs	19	26	0	55	0.422222
chr17	3505661	c.3505661T>G	intronic	Tiam2	21	54	0	91	0.28
chr17	3689817	c.3689817G>A	intronic	Nox3	12	8	1	23	0.6
chr17	5255616	c.5255616T>C	intronic	Arid1b	16	71	0	113	0.183908
chr17	5293799	c.5293799C>T	intronic	Arid1b	43	42	0	61	0.505882
chr17	8830075	c.8830075G>A	intronic	Pde10a	41	51	0	71	0.445652
chr17	10839955	c.10839955A>G	intronic	Pacrg	11	53	0	73	0.171875
chr17	11377807	c.11377807G>A	intronic	Prkn	30	32	0	61	0.483871
chr17	13122722	c.13122722G>A	intronic	Pnldc1	10	22	0	18	0.3125
chr17	18255083	c.18255083T>C	intergenic	Fpr-rs4;Vmn2r124	11	36	0	54	0.234043
chr17	21253043	c.21253043C>T	intergenic	Zfp160;Gm5092	25	33	0	61	0.431034
chr17	21952710	c.21952710G>A	UTR5	Zfp229	28	57	0	60	0.329412
chr17	24728632	c.24728632G>A	intronic	Traf7	34	44	0	79	0.435897
chr17	29221937	c.29221937C>T	intronic	Stk38	42	45	0	85	0.482759
chr17	30030032	c.30030032G>A	intergenic	Ccdc167;Mdga1	27	36	0	61	0.428571
chr17	35065899	p.D285N/c.35065899C>T	exonic	Skiv2l	28	32	1	61	0.466667
chr17	37966651	c.37966651T>C	intergenic	Olfr116;Olfr117	9	45	0	63	0.166667
chr17	38051377	c.38051377A>C	intergenic	Olfr120;Olfr121	22	66	0	94	0.25
chr17	40368014	c.40368014T>G	intergenic	Esp38;Pgk2	11	59	0	74	0.157143
chr17	42093190	c.42093190G>A	intergenic	Mmut;Ptchd4	33	24	0	55	0.578947
chr17	45429346	c.45429346T>C	intronic	Supt3	22	62	0	68	0.261905
chr17	45765553	c.45765553C>T	intronic	Spats1	30	59	0	82	0.337079
chr17	46664353	c.46664353C>T	intergenic	Abcc10;Zfp318	39	34	0	84	0.534247
chr17	46757179	p.P1152S/c.46757179G>A	exonic	Ttbk1	34	38	0	73	0.472222
chr17	49273768	c.49273768G>A	intronic	Lrfn2	51	38	0	55	0.573034
chr17	53989852	c.53989852G>A	intronic	Sgo1	28	29	1	83	0.491228
chr17	54947518	c.54947518T>G	intergenic	1700025K24Rik;St6gal2	10	34	0	50	0.227273
chr17	56772230	c.56772230C>T	intronic	Ptprs	29	33	0	69	0.467742
chr17	63821505	c.63821505C>T	intergenic	Fbxl17;Fer	41	52	0	99	0.44086
chr17	64415821	c.64415821T>C	intronic	Fer	16	63	0	86	0.202532
chr17	64721840	c.64721840A>G	intergenic	Pja2;Mir6420	17	47	0	77	0.265625
chr17	67337177	c.67337177T>C	intronic	Ptprm	23	44	0	65	0.343284
chr17	67694473	c.67694473G>A	intergenic	Ptprm;Gm36201	45	49	0	59	0.478723
chr17	71847109	c.71847109G>A	intergenic	Ndc80;Spdya	38	41	0	81	0.481013
chr17	72910626	p.Q27X/c.72910626G>A	exonic	Alk	29	23	0	55	0.557692
chr17	74482165	c.74482165C>T	intergenic	Srd5a2;Memo1	56	49	0	64	0.533333
chr17	77388467	c.77388467C>T	intergenic	Gm4710;Gm32282	37	35	0	72	0.513889
chr17	78802049	c.78802049C>T	intergenic	Fez2;Vit	35	38	0	85	0.479452
chr17	79244729	c.79244729C>T	intronic	Ndufaf7	31	42	0	65	0.424658
chr17	80421240	c.80421240C>T	intergenic	Hnrnpll;Galm	35	38	0	66	0.479452
chr17	82464898	c.82464898T>C	intergenic	Slc8a1;Gm19689	17	69	0	80	0.197674
chr17	86872787	c.86872787G>A	intronic	Prkce	26	42	1	42	0.382353
chr17	90615516	c.90615516G>A	intronic	Nrxn1	19	27	0	89	0.413043
chr17	91542601	c.91542601A>G	intergenic	Nrxn1;Adcyap1	15	60	0	53	0.2
chr17	93586628	c.93586628G>A	intergenic	Adcyap1;Mettl4	33	38	1	73	0.464789
chr18	4408464	c.4408464G>A	intergenic	Mtpap;Jcad	23	36	0	60	0.389831
chr18	4762158	c.4762158G>A	intergenic	Jcad;Gm10556	37	35	0	80	0.513889
chr18	5114266	c.5114266G>A	intronic	Svil	19	24	0	40	0.44186
chr18	5250409	c.5250409A>C	intronic	Zfp438	18	53	0	81	0.253521
chr18	6003108	c.6003108G>A	intergenic	Zeb1;Arhgap12	42	34	0	71	0.552632
chr18	6036102	c.6036102A>C	intronic	Arhgap12	19	62	0	70	0.234568
chr18	7514063	c.7514063G>A	intronic	Mpp7	30	38	0	76	0.441176
chr18	9324951	c.9324951G>A	intronic	Ccny	35	40	0	74	0.466667
chr18	12020063	c.12020063A>T	intronic	Cables1	19	52	0	74	0.267606
chr18	16187687	c.16187687G>A	intergenic	Chst9;Cdh2	43	41	0	71	0.511905
chr18	16241785	c.16241785G>A	intergenic	Chst9;Cdh2	17	29	0	66	0.369565
chr18	19050617	c.19050617G>A	intergenic	4930545E07Rik;Dsc3	33	28	0	73	0.540984
chr18	19326897	c.19326897T>C	intergenic	4930545E07Rik;Dsc3	16	60	1	83	0.210526
chr18	21338565	c.21338565G>A	intronic	Garem1	34	43	0	85	0.441558
chr18	24160923	c.24160923A>C	intergenic	Zfp24;Ino80c	9	48	0	81	0.157895
chr18	26753851	c.26753851C>T	intergenic	Celf4;4930474G06Rik	20	31	0	94	0.392157
chr18	30072017	c.30072017A>G	intergenic	4930578E11Rik;Pik3c3	11	81	0	89	0.119565
chr18	32355973	c.32355973C>T	intronic	Map3k2	38	34	0	81	0.527778
chr18	32993661	c.32993661G>A	intronic	Wdr36	28	45	0	90	0.383562
chr18	35490497	c.35490497G>A	intronic	Sil1	26	29	0	78	0.472727
chr18	37809481	p.D645N/c.37809481G>A	exonic	Pcdhga3	33	36	1	67	0.478261
chr18	38873010	c.38873010G>A	intergenic	Gm19774;Fgf1	34	36	0	64	0.485714
chr18	43147914	c.43147914G>A	intronic	Ppp2r2b	32	47	0	86	0.405063
chr18	44781086	c.44781086G>A	intronic	Mcc	42	37	0	76	0.531646
chr18	46178670	c.46178670A>G	upstream	A330093E20Rik	16	46	0	80	0.258065
chr18	48915324	c.48915324G>A	intergenic	G630055G22Rik;1700044K03Rik	41	44	0	71	0.482353
chr18	49288861	c.49288861A>G	intergenic	G630055G22Rik;1700044K03Rik	21	51	1	75	0.291667
chr18	53493825	c.53493825G>A	intronic	Snx24	33	41	0	57	0.445946
chr18	56561775	c.56561775T>G	ncRNA_intronic	LOC102637792	12	55	0	56	0.179104
chr18	56739506	c.56739506C>T	intergenic	Tex43;Lmnb1	24	38	0	51	0.387097
chr18	58518751	c.58518751C>T	intergenic	Fbn2;Gm52334	35	38	0	55	0.479452
chr18	62389857	c.62389857T>G	intergenic	Gm9949;Htr4	22	40	0	66	0.354839
chr18	62417926	c.62417926A>C	intergenic	Gm9949;Htr4	12	64	0	90	0.157895
chr18	62548599	c.62548599T>C	intronic	Htr4	18	76	0	63	0.191489
chr18	63657714	c.63657714A>C	intergenic	Piezo2;Txnl1	15	59	0	104	0.202703
chr18	66194352	c.66194352G>A	UTR3	Ccbe1	34	46	0	73	0.425
chr18	68243967	c.68243967C>T	intronic	Ldlrad4	32	39	0	80	0.450704
chr18	70825652	c.70825652G>A	intergenic	Mbd2;Dcc	33	42	0	81	0.44
chr18	76804755	c.76804755A>C	intergenic	Gm31933;Skor2	13	52	0	76	0.2
chr18	77801636	c.77801636C>T	UTR5	8030462N17Rik	14	16	0	31	0.466667
chr18	82507804	c.82507804C>T	intronic	Mbp	27	38	0	54	0.415385
chr18	85988285	c.85988285A>G	intergenic	Gm32291;Neto1	12	51	0	82	0.190476
chr18	87675045	c.87675045C>T	intergenic	Cbln2;Socs6	26	16	0	35	0.619048
chr19	3949869	c.3949869C>T	intronic	Tcirg1	33	42	0	69	0.44
chr19	4417166	c.4417166C>T	intronic	Kdm2a	40	53	0	89	0.430108
chr19	4483703	c.4483703C>T	intronic	Rhod	42	49	0	79	0.461538
chr19	8010723	c.8010723G>A	intergenic	Slc22a27;Slc22a28	24	30	0	55	0.444444
chr19	9037430	c.9037430C>T	intronic	Ahnak	30	50	0	89	0.375
chr19	9548105	c.9548105A>C	intergenic	Stxbp3-ps;Scgb2a2	19	45	0	67	0.296875
chr19	10346000	c.10346000A>C	intergenic	Dagla;Syt7	19	69	0	71	0.215909
chr19	12231231	c.12231231T>A	intergenic	Olfr262;Olfr235	12	51	0	80	0.190476
chr19	12985267	c.12985267C>T	intergenic	Olfr1451;Olfr1453	27	37	0	48	0.421875
chr19	13228888	c.13228888C>T	intergenic	Olfr1463;Olfr1465	48	47	0	68	0.505263
chr19	14410666	c.14410666A>T	ncRNA_intronic	Gm8630	21	60	0	80	0.259259
chr19	20587558	c.20587558G>T	intronic	Aldh1a1	29	28	0	59	0.508772
chr19	24857748	c.24857748A>C	intergenic	Pgm5;Foxd4	15	52	0	51	0.223881
chr19	25960710	c.25960710G>A	intergenic	Dmrt2;1700048O14Rik	37	44	1	80	0.45679
chr19	26865553	c.26865553A>G	intronic	Gm815	14	57	0	52	0.197183
chr19	33063816	c.33063816C>T	intergenic	Pten;Rnls	45	43	0	80	0.511364
chr19	33514044	c.33514044A>G	intergenic	Lipo4;Lipo3	16	41	1	61	0.280702
chr19	37613717	c.37613717C>T	intronic	Exoc6	29	45	0	59	0.391892
chr19	38308509	c.38308509C>T	intergenic	Lgi1;Gm32960	26	29	0	50	0.472727
chr19	38742050	c.38742050G>A	intronic	Plce1	28	26	0	57	0.518519
chr19	38877977	c.38877977C>T	intronic	Tbc1d12	36	42	1	70	0.461538
chr19	41960780	c.41960780C>T	intronic	Mms19	45	30	0	67	0.6
chr19	42940998	c.42940998G>A	intronic	Hpse2	48	46	0	69	0.510638
chr19	46190370	c.46190370C>T	intronic	Gbf1	33	32	0	63	0.507692
chr19	46305847	c.46305847C>T	intronic	Psd	33	30	0	44	0.52381
chr19	46556982	c.46556982C>T	intronic	Arl3	50	36	0	81	0.581395
chr19	53351554	c.53351554G>A	intronic	Mxi1	50	50	0	75	0.5
chr19	56333046	c.56333046A>C	intronic	Nrap	24	61	0	67	0.282353
chr19	61077448	c.61077448C>T	intronic	Grk5	42	47	0	62	0.47191
chr2	3304329	c.3304329A>C	intronic	Nmt2	17	47	0	76	0.265625
chr2	6369240	c.6369240T>G	intronic	Usp6nl	27	71	0	88	0.27551
chr2	9864613	c.9864613C>T	intronic	Gata3	23	34	0	69	0.403509
chr2	12164815	c.12164815G>A	intronic	Itga8	48	33	0	83	0.592593
chr2	13218774	c.13218774G>A	intronic	Rsu1	41	35	0	87	0.539474
chr2	22866424	c.22866424G>A	intronic	Abi1	21	23	0	38	0.477273
chr2	26408775	c.26408775G>A	intergenic	Gm35978;Egfl7	39	46	0	72	0.458824
chr2	28019597	c.28019597T>C	intergenic	Fcnb;Olfm1	17	50	0	72	0.253731
chr2	28960833	c.28960833G>A	intronic	Ttf1	40	31	0	81	0.56338
chr2	33080455	c.33080455C>T	intronic	Ralgps1	36	45	0	90	0.444444
chr2	33986922	c.33986922G>A	ncRNA_intronic	C230014O12Rik	33	62	0	80	0.347368
chr2	34113137	c.34113137C>T	intronic	Pbx3	32	37	0	68	0.463768
chr2	34275866	c.34275866C>T	intergenic	Pbx3;Mapkap1	33	46	0	58	0.417722
chr2	34799873	c.34799873C>T	intronic	Phf19	32	44	0	79	0.421053
chr2	37160836	p.C94R/c.37160836T>C	exonic	Olfr367-ps	25	61	0	61	0.290698
chr2	37204073	c.37204073T>C	intergenic	Olfr367-ps;Olfr368	25	51	0	94	0.328947
chr2	38931812	c.38931812G>A	intronic	Golga1	43	50	0	72	0.462366
chr2	42650086	c.42650086C>T	intergenic	Lrp1b;Gm30225	14	12	0	37	0.538462
chr2	45045629	c.45045629G>A	intergenic	Zeb2;1700019E08Rik	39	43	0	99	0.47561
chr2	54363218	c.54363218A>C	intronic	Galnt13	19	47	0	69	0.287879
chr2	54936989	c.54936989G>A	intronic	Galnt13	31	48	0	86	0.392405
chr2	56030527	c.56030527C>T	intergenic	Kcnj3;Mir195b	32	32	0	85	0.5
chr2	58254912	c.58254912G>A	intergenic	Acvr1c;Acvr1	33	28	0	74	0.540984
chr2	61665783	c.61665783G>A	intergenic	Tbr1;Slc4a10	48	39	0	74	0.551724
chr2	63627415	c.63627415G>A	intergenic	Gm8541;Fign	19	21	0	53	0.475
chr2	65174143	c.65174143G>A	intronic	Slc38a11	27	35	0	70	0.435484
chr2	65400547	c.65400547C>T	intergenic	Scn3a;Scn2a	34	46	0	82	0.425
chr2	65820343	c.65820343T>C	intronic	Csrnp3	19	47	0	52	0.287879
chr2	70846431	c.70846431C>T	intronic	Mettl8	40	52	1	95	0.434783
chr2	72235006	c.72235006G>A	UTR3	Map3k20	36	37	0	56	0.493151
chr2	75656293	c.75656293G>A	intergenic	Nfe2l2;Agps	18	62	0	69	0.225
chr2	76629866	p.I14419I/c.76629866G>A	exonic	Ttn	53	39	0	72	0.576087
chr2	80510780	c.80510780G>A	intergenic	Nup35;Zfp804a	41	46	0	84	0.471264
chr2	80574540	c.80574540A>G	intergenic	Nup35;Zfp804a	25	54	0	59	0.316456
chr2	82152265	c.82152265G>A	intergenic	Zfp804a;A130030D18Rik	17	38	0	46	0.309091
chr2	87071237	c.87071237T>G	intergenic	Olfr1113;Olfr1115	6	43	0	51	0.122449
chr2	92631299	c.92631299G>A	intergenic	Chst1;Syt13	29	32	0	66	0.47541
chr2	103031202	c.103031202G>A	intergenic	Apip;Gm13869	29	40	0	71	0.42029
chr2	103145151	c.103145151A>G	intergenic	Ehf;A930006I01Rik	10	35	0	32	0.222222
chr2	107967420	c.107967420A>C	intergenic	Kcna4;Gm13923	15	58	0	75	0.205479
chr2	111783937	c.111783937A>C	intergenic	Olfr1307;Olfr1308	22	57	0	75	0.278481
chr2	113067554	c.113067554C>T	intergenic	Ryr3;Tmco5b	34	28	0	60	0.548387
chr2	119583874	c.119583874C>T	intronic	Ltk	24	51	0	83	0.32
chr2	120130922	p.D842D/c.120130922G>A	exonic	Pla2g4f	44	26	0	70	0.628571
chr2	121271784	p.L169L/c.121271784G>A	exonic	Ell3	38	33	0	89	0.535211
chr2	121565041	c.121565041G>A	intronic	Frmd5	24	29	0	60	0.45283
chr2	123508269	c.123508269C>T	intergenic	Sqor;Sema6d	28	40	0	81	0.411765
chr2	126260735	c.126260735A>T	intronic	Atp8b4	29	73	0	74	0.284314
chr2	126877357	c.126877357G>A	intronic	Ap4e1	57	48	0	98	0.542857
chr2	128706218	c.128706218C>T	intronic	Fbln7	13	26	0	34	0.333333
chr2	133617703	c.133617703A>G	intergenic	Mir3090;Hao1	20	60	0	68	0.25
chr2	135510300	c.135510300G>A	intronic	Plcb4	42	57	0	85	0.424242
chr2	141014115	c.141014115G>A	intronic	Macrod2	28	35	0	69	0.444444
chr2	145841200	c.145841200C>T	intronic	Cfap61	17	53	0	68	0.242857
chr2	150100297	c.150100297G>A	intronic	Gm14124	26	30	0	55	0.464286
chr2	153219874	c.153219874A>C	intronic	Asxl1	14	59	0	55	0.191781
chr2	156507403	c.156507403C>T	intronic	Dlgap4	14	58	0	62	0.194444
chr2	162152375	c.162152375G>A	intronic	Ptprt	29	33	0	78	0.467742
chr2	162813808	c.162813808C>T	intronic	L3mbtl1	39	38	0	78	0.506494
chr2	169347304	c.169347304C>T	downstream	Gm14249	33	33	0	65	0.5
chr2	172813282	c.172813282C>T	intergenic	Bmp7;Spo11	32	44	0	66	0.421053
chr2	180517846	c.180517846C>T	intergenic	Bhlhe23;Mir124a-3	17	11	0	23	0.607143
chr2	180970645	c.180970645C>T	intronic	Rtel1	34	51	0	67	0.4
chr3	6573718	c.6573718G>A	intergenic	Pex2;1700008P02Rik	30	31	1	58	0.491803
chr3	9741199	c.9741199C>T	intergenic	Zfp704;Pag1	37	40	0	77	0.480519
chr3	14537895	c.14537895C>T	intergenic	Gm6300;Slc7a12	34	29	0	63	0.539683
chr3	17849403	c.17849403C>T	ncRNA_intronic	Mir124-2hg	31	40	0	66	0.43662
chr3	18368945	c.18368945A>C	intergenic	Cyp7b1;Gm30667	9	46	0	85	0.163636
chr3	18769868	c.18769868A>G	intergenic	Gm30789;Armc1	19	42	0	69	0.311475
chr3	22401520	c.22401520T>G	intergenic	Rprl2;Naaladl2	17	49	0	76	0.257576
chr3	28987304	c.28987304A>G	intergenic	Gm1527;Egfem1	23	49	1	79	0.319444
chr3	30972179	c.30972179G>A	intronic	Phc3	44	46	0	90	0.488889
chr3	31383808	c.31383808G>A	intergenic	Slc7a14;Kcnmb2	29	36	1	62	0.446154
chr3	36659894	p.V180V/c.36659894C>T	exonic	Bbs7	31	50	0	86	0.382716
chr3	37018557	c.37018557C>T	intronic	4932438A13Rik	31	31	0	60	0.5
chr3	41751027	c.41751027T>C	intergenic	D3Ertd751e;NONE	12	49	0	52	0.196721
chr3	41893101	c.41893101T>G	intergenic	D3Ertd751e;NONE	16	57	0	65	0.219178
chr3	51577124	c.51577124G>A	intronic	Mgst2	32	23	0	54	0.581818
chr3	53009750	c.53009750G>A	intronic	Lhfp	34	35	0	86	0.492754
chr3	54741175	c.54741175G>A	intergenic	Rfxap;Sertm1	43	35	0	72	0.551282
chr3	55189867	c.55189867T>C	intronic	Dclk1	11	62	0	79	0.150685
chr3	57897051	c.57897051A>G	intergenic	Pfn2;1700007F19Rik	16	47	0	82	0.253968
chr3	58553827	c.58553827C>T	intergenic	Erich6;Gm8234	18	33	0	61	0.352941
chr3	59529316	c.59529316A>G	intergenic	Igsf10;Aadacl2fm2	14	55	0	70	0.202899
chr3	63344132	c.63344132A>C	intergenic	Mme;Gm34240	13	68	0	79	0.160494
chr3	64051051	c.64051051C>T	intergenic	Vmn2r2;Vmn2r3	40	60	0	86	0.4
chr3	67576766	c.67576766G>A	intergenic	Mfsd1;Iqcj	45	45	0	77	0.5
chr3	71058148	c.71058148A>G	intergenic	Gm6634;Sis	15	60	0	80	0.2
chr3	71137620	c.71137620T>G	intergenic	Gm6634;Sis	14	38	0	42	0.269231
chr3	78712322	c.78712322T>G	intergenic	NONE;Rapgef2	15	65	0	102	0.1875
chr3	79172226	c.79172226C>T	intergenic	4921511C10Rik;6430573P05Rik	35	45	0	53	0.4375
chr3	83580194	c.83580194T>C	intergenic	1700028M03Rik;Sfrp2	14	50	0	59	0.21875
chr3	93301991	c.93301991T>G	intronic	Rptn	20	61	0	68	0.246914
chr3	93721314	c.93721314C>T	intergenic	Tdpoz4;Tdpoz3	33	55	0	76	0.375
chr3	98807020	c.98807020C>T	intergenic	Hao2;Gm12440	27	28	0	49	0.490909
chr3	102203464	c.102203464T>G	intergenic	A230001M10Rik;Ngf	19	54	0	69	0.260274
chr3	103204952	c.103204952C>T	intronic	Trim33	17	40	0	53	0.298246
chr3	105722044	c.105722044C>T	upstream	Gm5547	36	46	0	83	0.439024
chr3	113451810	c.113451810T>A	intergenic	Rnpc3;Col11a1	25	69	0	97	0.265957
chr3	118091658	c.118091658C>T	intergenic	Snx7;Mir137	33	39	0	66	0.458333
chr3	124834127	c.124834127C>T	intergenic	1700003H04Rik;Ndst4	34	37	0	76	0.478873
chr3	125787558	c.125787558A>T	intergenic	Ugt8a;Arsj	10	29	0	39	0.25641
chr3	126550468	c.126550468T>C	intronic	Camk2d	8	36	0	44	0.181818
chr3	127606721	c.127606721A>G	intronic	Ap1ar	18	61	0	74	0.227848
chr3	135615597	c.135615597G>A	intergenic	Slc39a8;Bank1	35	51	0	103	0.406977
chr3	140238492	c.140238492A>G	intergenic	Mir7j;Gm32754	14	57	0	72	0.197183
chr3	144450323	c.144450323A>G	intronic	Clca3a1	13	33	0	46	0.282609
chr3	147309518	c.147309518C>T	intergenic	Ttll7;Adgrl2	41	44	0	65	0.482353
chr3	148349430	c.148349430C>T	intergenic	Ttll7;Adgrl2	40	36	0	68	0.526316
chr3	155723060	c.155723060C>T	intergenic	9330178D15Rik;4930570G19Rik	38	49	0	76	0.436782
chr4	10796585	c.10796585G>A	ncRNA_intronic	1700123O12Rik	33	30	0	70	0.52381
chr4	11572936	c.11572936G>A	intronic	Rad54b	40	50	0	74	0.444444
chr4	14925726	c.14925726T>C	intergenic	Pip4p2;Gm11837	16	52	0	59	0.235294
chr4	15491292	c.15491292T>C	intergenic	Tmem64;Calb1	15	54	1	79	0.217391
chr4	19492845	c.19492845T>A	intronic	Cngb3	14	59	0	74	0.191781
chr4	24450752	c.24450752C>T	intergenic	1700025O08Rik;Mms22l	21	26	1	51	0.446809
chr4	24480521	c.24480521T>C	intergenic	1700025O08Rik;Mms22l	17	53	0	59	0.242857
chr4	28478109	c.28478109G>A	intergenic	4930548K13Rik;Epha7	27	37	0	63	0.421875
chr4	30820858	c.30820858G>A	ncRNA_intronic	4930556G01Rik	21	37	0	55	0.362069
chr4	31196611	c.31196611G>A	intergenic	4930556G01Rik;Map3k7	44	47	0	84	0.483516
chr4	42929540	c.42929540G>A	intronic	Phf24	22	40	0	84	0.354839
chr4	43365764	c.43365764G>A	intronic	Atp8b5	34	38	0	78	0.472222
chr4	50562106	c.50562106G>A	intergenic	Grin3a;Cylc2	24	30	0	71	0.444444
chr4	50752985	c.50752985T>G	intergenic	Grin3a;Cylc2	20	64	0	94	0.238095
chr4	52320773	c.52320773G>A	intergenic	C630028M04Rik;Smc2os	31	46	0	71	0.402597
chr4	52965907	c.52965907G>A	intergenic	Olfr272;Olfr270	12	33	0	41	0.266667
chr4	63041263	c.63041263G>A	intronic	Zfp618	23	27	0	48	0.46
chr4	63230443	c.63230443G>A	intronic	Col27a1	25	63	0	82	0.284091
chr4	67756699	c.67756699G>A	intergenic	Tlr4;Gm12911	34	37	0	70	0.478873
chr4	68274669	c.68274669G>A	intergenic	Gm12911;Brinp1	34	38	0	97	0.472222
chr4	70012183	c.70012183T>C	intergenic	Brinp1;Cdk5rap2	6	50	0	46	0.107143
chr4	70875809	c.70875809T>C	intergenic	Gm32209;Tle1	12	59	0	73	0.169014
chr4	73148735	c.73148735C>T	intergenic	Aldoart1;Gm11487	24	24	0	29	0.5
chr4	73456418	c.73456418G>A	intergenic	Gm11487;Gm11237	29	42	0	82	0.408451
chr4	75710825	c.75710825A>G	intergenic	Dmac1;Ptprd	15	64	0	81	0.189873
chr4	86615446	c.86615446G>A	intergenic	Plin2;Gm6521	42	45	0	87	0.482759
chr4	86839534	c.86839534G>A	intronic	Acer2	36	33	0	77	0.521739
chr4	87770304	c.87770304T>C	intronic	Mllt3	17	48	0	53	0.261538
chr4	90557802	c.90557802G>A	intergenic	Gm12633;Elavl2	33	29	0	63	0.532258
chr4	95128756	c.95128756T>G	intergenic	Gm12708;Fggy	17	62	0	110	0.21519
chr4	98935824	c.98935824T>G	intronic	Dock7	10	65	0	97	0.133333
chr4	101709053	c.101709053G>A	intergenic	Pramel17;C130073F10Rik	16	16	0	35	0.5
chr4	104605814	c.104605814G>A	intergenic	Dab1;C8b	35	49	0	59	0.416667
chr4	108332129	c.108332129C>T	intronic	Tut4	41	46	0	86	0.471264
chr4	115977822	c.115977822C>T	intronic	Rad54l	32	33	0	71	0.492308
chr4	116480941	c.116480941G>A	intronic	Nasp	18	30	0	43	0.375
chr4	117952252	c.117952252T>C	intronic	St3gal3	17	56	0	85	0.232877
chr4	118403677	c.118403677C>T	intergenic	Tmem125;Cfap57	27	25	0	71	0.519231
chr4	118578142	c.118578142T>C	intergenic	Olfr1341;Olfr1340	13	59	0	80	0.180556
chr4	119003951	c.119003951G>A	intergenic	Slc2a1;Zfp691	38	39	0	72	0.493506
chr4	120603388	c.120603388G>A	intronic	Kcnq4	36	45	0	81	0.444444
chr4	120603798	c.120603798G>A	intronic	Kcnq4	20	24	0	34	0.454545
chr4	120655786	c.120655786G>A	intronic	Nfyc	39	49	0	66	0.443182
chr4	121250216	c.121250216T>G	intergenic	Gm12888;Gm12886	14	79	0	81	0.150538
chr4	122780124	c.122780124G>A	upstream	Cap1	32	39	0	55	0.450704
chr4	123365183	p.Q3193X/c.123365183G>A	exonic	Macf1	34	43	0	76	0.441558
chr4	126526842	c.126526842G>A	intergenic	5730409E04Rik;Psmb2	13	65	0	68	0.166667
chr4	133452097	c.133452097G>A	intronic	Arid1a	37	48	0	76	0.435294
chr4	135703277	c.135703277G>A	UTR3	Pithd1	36	47	0	77	0.433735
chr4	135742992	c.135742992G>A	intronic	Eloa	34	42	0	69	0.447368
chr4	136122836	c.136122836G>A	intergenic	Hnrnpr;Htr1d	36	29	0	84	0.553846
chr4	138070552	c.138070552T>G	intronic	Cda	13	59	0	70	0.180556
chr4	138745305	c.138745305G>A	intronic	Tmco4	21	16	0	37	0.567568
chr4	141636035	c.141636035G>A	intronic	Fhad1	17	76	0	70	0.182796
chr4	149066683	c.149066683G>A	intronic	Pex14	35	31	0	65	0.530303
chr4	149116109	c.149116109G>A	intronic	Pex14	35	30	1	81	0.538462
chr4	149573620	c.149573620G>A	intronic	Lzic	23	31	0	71	0.425926
chr4	149681914	c.149681914G>A	intronic	Clstn1	38	30	1	89	0.558824
chr4	151156541	c.151156541G>A	intronic	Camta1	35	32	0	76	0.522388
chr4	151793302	c.151793302G>A	intronic	Camta1	23	20	0	42	0.534884
chr4	152210068	c.152210068G>A	intronic	Espn	18	40	0	51	0.310345
chr4	154491293	c.154491293G>A	intronic	Prdm16	32	42	0	69	0.432432
chr5	5833389	c.5833389T>C	intergenic	Steap1;Zfp804b	9	64	0	88	0.123288
chr5	23874161	c.23874161G>A	intronic	Srpk2	13	25	0	49	0.342105
chr5	27420634	c.27420634G>A	intronic	Dpp6	33	26	1	74	0.559322
chr5	37982100	c.37982100G>A	upstream	Msx1	33	31	0	59	0.515625
chr5	38934963	c.38934963C>T	intronic	Clnk	28	21	0	56	0.571429
chr5	39971936	c.39971936A>G	intergenic	Hs3st1;Gm35191	17	60	0	63	0.220779
chr5	40147023	c.40147023G>A	intergenic	Gm35191;Rab28	25	38	0	73	0.396825
chr5	40863837	c.40863837G>A	intergenic	Gm35191;Rab28	33	42	0	53	0.44
chr5	41681173	c.41681173G>A	intergenic	Gm35191;Rab28	35	46	0	81	0.432099
chr5	42886099	c.42886099A>C	intergenic	Gm16223;Gm7854	22	52	1	63	0.297297
chr5	44497363	c.44497363C>T	intergenic	Tapt1;Ldb2	27	43	0	73	0.385714
chr5	45071049	c.45071049C>T	intergenic	Ldb2;4930431F12Rik	42	35	0	83	0.545455
chr5	45821803	c.45821803A>C	intergenic	9630001P10Rik;1600023N17Rik	18	60	0	96	0.230769
chr5	51216191	c.51216191G>A	intergenic	Gm36814;Ppargc1a	33	47	0	83	0.4125
chr5	53928585	c.53928585C>T	intergenic	Cckar;Tbc1d19	24	27	0	64	0.470588
chr5	58032039	c.58032039C>T	intronic	Pcdh7	36	42	0	71	0.461538
chr5	66352260	c.66352260G>A	intergenic	1700126H18Rik;Nsun7	29	35	0	72	0.453125
chr5	69190173	c.69190173A>G	intergenic	Grxcr1;Kctd8	25	73	1	68	0.255102
chr5	72642826	c.72642826G>A	intronic	Corin	16	21	0	41	0.432432
chr5	72960041	c.72960041G>A	intronic	Tec	31	19	0	48	0.62
chr5	73079648	c.73079648T>C	intronic	Slain2	16	55	0	63	0.225352
chr5	75037591	c.75037591G>A	intergenic	Lnx1;Gm6116	27	42	0	78	0.391304
chr5	75037610	c.75037610G>A	intergenic	Lnx1;Gm6116	26	41	0	80	0.38806
chr5	75045460	c.75045460G>A	intergenic	Lnx1;Gm6116	29	31	0	67	0.483333
chr5	77359393	c.77359393G>A	upstream	Spink2	19	22	0	38	0.463415
chr5	82152292	c.82152292C>T	intergenic	Adgrl3;1700031L13Rik	23	29	0	52	0.442308
chr5	83244058	c.83244058A>T	intergenic	Mir1187;Tecrl	15	51	0	73	0.227273
chr5	84042459	c.84042459C>T	intergenic	Tecrl;Epha5	40	48	1	62	0.454545
chr5	92192921	c.92192921G>A	intergenic	Cdkl2;G3bp2	31	40	0	77	0.43662
chr5	92775322	p.S961F/c.92775322G>A	exonic	Ccdc158	36	45	0	64	0.444444
chr5	97861062	c.97861062T>C	intergenic	4930467D21Rik;Antxr2	18	88	0	74	0.169811
chr5	99590495	c.99590495G>A	ncRNA_intronic	A930011G23Rik	41	45	0	99	0.476744
chr5	99800865	c.99800865G>A	ncRNA_intronic	A930011G23Rik	16	11	0	38	0.592593
chr5	102543066	c.102543066T>G	intergenic	Gm46947;Arhgap24	26	69	0	80	0.273684
chr5	106242669	c.106242669C>T	intergenic	Zfp326;Gm32921	47	38	0	72	0.552941
chr5	109064598	c.109064598A>G	intergenic	Vmn2r9;Vmn2r10	7	38	0	53	0.155556
chr5	111582699	c.111582699G>A	intronic	Mn1	28	22	0	35	0.56
chr5	113051267	c.113051267C>T	intergenic	Myo18b;Grk3	34	47	0	84	0.419753
chr5	121737029	c.121737029G>A	intronic	Acad12	22	26	0	33	0.458333
chr5	122222040	c.122222040G>A	intergenic	Cux2;Myl2	49	56	1	89	0.466667
chr5	122963320	c.122963320C>T	intergenic	Anapc5;Gm33044	28	37	0	72	0.430769
chr5	122964301	c.122964301C>T	intergenic	Anapc5;Gm33044	22	73	0	85	0.231579
chr5	124111014	c.124111014G>A	upstream	Hip1r	36	41	0	60	0.467532
chr5	125197983	c.125197983G>A	intronic	Ncor2	31	44	0	81	0.413333
chr5	126090164	c.126090164G>A	intergenic	1700048F04Rik;Gm33347	31	46	0	58	0.402597
chr5	127942629	c.127942629C>T	intronic	Tmem132d	34	37	0	55	0.478873
chr5	132300693	c.132300693A>G	intronic	Auts2	22	50	0	79	0.305556
chr5	132879106	c.132879106C>T	intergenic	Auts2;Gm15627	34	31	0	64	0.523077
chr5	134644674	c.134644674G>A	upstream	Lat2	31	62	0	74	0.333333
chr5	135965394	c.135965394C>T	intergenic	Ywhag;Ssc4d	23	32	0	73	0.418182
chr5	140021173	c.140021173C>T	intronic	Mad1l1	31	43	0	63	0.418919
chr5	142700109	c.142700109G>A	intronic	Slc29a4	15	54	0	61	0.217391
chr5	144688070	c.144688070G>A	intronic	Tmem130	45	44	0	69	0.505618
chr5	147052867	c.147052867A>G	intergenic	Polr1d;Gsx1	14	57	0	47	0.197183
chr5	147784596	c.147784596A>C	intergenic	Flt1;Pomp	12	39	0	76	0.235294
chr5	148193445	c.148193445A>C	intronic	Mtus2	18	53	0	61	0.253521
chr5	150591229	c.150591229C>T	intergenic	N4bp2l2;Pds5b	51	57	0	84	0.472222
chr6	4074329	c.4074329C>T	intergenic	4930528H21Rik;Bet1	35	47	0	84	0.426829
chr6	5917204	c.5917204T>C	intronic	Dync1i1	14	57	0	71	0.197183
chr6	6568407	c.6568407T>G	intronic	Sem1	17	63	0	68	0.2125
chr6	10765865	c.10765865C>T	intergenic	Nxph1;Rnu6	27	40	0	93	0.402985
chr6	16052940	c.16052940T>C	intergenic	Mdfic;Gm36406	19	55	0	75	0.256757
chr6	17451896	c.17451896T>C	intergenic	Cav1;Met	18	62	0	105	0.225
chr6	19442964	c.19442964A>C	intergenic	4930524B17Rik;Mir6370	20	55	0	53	0.266667
chr6	20666950	c.20666950C>T	intergenic	Mir6370;Kcnd2	22	45	1	43	0.328358
chr6	21375067	c.21375067G>A	intronic	Kcnd2	33	39	0	85	0.458333
chr6	26698030	c.26698030T>C	intergenic	Gm20756;Grm8	13	27	0	38	0.325
chr6	26751404	c.26751404A>G	intergenic	Gm20756;Grm8	15	50	0	65	0.230769
chr6	31013090	c.31013090G>A	intergenic	Klf14;Mir29a	35	26	0	66	0.57377
chr6	31231812	c.31231812G>A	ncRNA_intronic	2210408F21Rik	33	45	0	92	0.423077
chr6	33054249	c.33054249C>T	intergenic	Chchd3;Exoc4	37	59	0	61	0.385417
chr6	41574639	c.41574639G>A	intergenic	Prss2;Ephb6	29	36	1	80	0.446154
chr6	42022191	c.42022191G>A	intergenic	Sva;Tas2r139	11	51	0	71	0.177419
chr6	49871438	c.49871438C>T	intergenic	Npy;Mpp6	34	47	0	81	0.419753
chr6	50359026	c.50359026G>A	intronic	Osbpl3	12	60	0	82	0.166667
chr6	51069276	c.51069276T>A	intergenic	Gm31579;Mir148a	10	45	0	59	0.181818
chr6	51543563	c.51543563G>A	intronic	Snx10	36	43	0	67	0.455696
chr6	52289816	c.52289816C>T	ncRNA_splicing	Evx1os	37	49	0	90	0.430233
chr6	52844064	c.52844064C>T	intronic	Jazf1	19	67	0	113	0.22093
chr6	54405972	c.54405972G>A	ncRNA_intronic	9130019P16Rik	35	37	0	62	0.486111
chr6	56277901	c.56277901G>A	intronic	Pde1c	35	27	0	67	0.564516
chr6	57119411	c.57119411G>A	intergenic	Vmn1r11;Vmn1r12	36	41	0	79	0.467532
chr6	60530602	c.60530602C>T	intergenic	A530053G22Rik;Gm35386	30	31	0	59	0.491803
chr6	62134134	c.62134134C>T	intronic	Ccser1	32	39	0	63	0.450704
chr6	64573196	c.64573196C>T	intronic	Grid2	35	41	0	76	0.460526
chr6	70814458	c.70814458C>T	intergenic	Rpia;Eif2ak3	18	36	0	69	0.333333
chr6	72543161	c.72543161G>A	UTR3	Elmod3	38	47	0	68	0.447059
chr6	73864853	c.73864853G>A	intergenic	Gm31747;Rnu6	41	26	0	60	0.61194
chr6	73960749	c.73960749C>T	intergenic	Gm31747;Rnu6	31	37	0	73	0.455882
chr6	74397112	c.74397112G>A	intergenic	Gm31747;Rnu6	29	24	0	67	0.54717
chr6	76874119	c.76874119C>T	intronic	Ctnna2	40	43	0	62	0.481928
chr6	77314128	c.77314128C>T	intronic	Ctnna2	43	39	0	97	0.52439
chr6	83553616	c.83553616T>C	ncRNA_intronic	Gm21284	11	26	0	27	0.297297
chr6	83609029	c.83609029G>A	intergenic	Gm21284;Clec4f	36	38	0	64	0.486486
chr6	85059376	c.85059376C>T	intergenic	Npm3-ps1;Gm5878	37	40	1	83	0.480519
chr6	89345857	c.89345857C>T	intergenic	Plxna1;Chchd6	39	43	0	69	0.47561
chr6	91882503	c.91882503G>A	intronic	4930590J08Rik	13	13	0	32	0.5
chr6	93361615	c.93361615A>G	intergenic	9530026P05Rik;Magi1	18	51	0	58	0.26087
chr6	94840415	c.94840415T>C	intergenic	Lrig1;4930511E03Rik	21	74	0	74	0.221053
chr6	99284730	c.99284730C>T	intronic	Foxp1	44	30	0	73	0.594595
chr6	108741979	c.108741979G>A	intergenic	Bhlhe40;Arl8b	33	44	0	56	0.428571
chr6	112665422	c.112665422A>G	intronic	Rad18	39	46	0	94	0.458824
chr6	113095179	c.113095179C>T	intronic	Setd5	36	44	0	94	0.45
chr6	117042138	c.117042138C>T	intergenic	Tmem72;Cxcl12	36	40	0	69	0.473684
chr6	117638463	c.117638463C>T	intergenic	Gm9946;1700030F04Rik	29	33	0	56	0.467742
chr6	118595126	c.118595126C>T	intronic	Cacna1c	36	49	0	78	0.423529
chr6	119649990	c.119649990A>T	intronic	Erc1	13	47	0	68	0.216667
chr6	123862335	c.123862335T>G	intergenic	Vmn2r25;Vmn2r26	24	59	0	74	0.289157
chr6	125653420	c.125653420C>T	intronic	Vwf	15	21	0	41	0.416667
chr6	127229245	c.127229245A>G	intergenic	9330179D12Rik;Gm38404	15	41	0	63	0.267857
chr6	127322376	c.127322376G>A	intergenic	Gm38404;Parp11	29	35	0	66	0.453125
chr6	132429189	c.132429189C>T	intergenic	Gm8882;Prh1	35	43	0	74	0.448718
chr6	134872089	c.134872089C>T	intronic	Gpr19	40	36	1	79	0.526316
chr6	135438329	c.135438329C>T	intergenic	Emp1;4930425L21Rik	29	36	0	58	0.446154
chr6	139547484	c.139547484T>C	intergenic	Rergl;Pik3c2g	13	52	1	60	0.2
chr6	142038196	c.142038196C>T	intronic	Slco1a6	22	40	0	80	0.354839
chr6	145895730	c.145895730C>T	intronic	Sspn	41	35	0	91	0.539474
chr6	146390201	c.146390201C>T	intronic	Itpr2	25	29	0	45	0.462963
chr6	146421484	c.146421484A>G	intergenic	Itpr2;Ints13	26	61	0	89	0.298851
chr6	146778381	c.146778381C>T	intergenic	Smco2;Ppfibp1	29	45	0	90	0.391892
chr6	148193095	c.148193095G>A	intronic	Tmtc1	8	13	0	31	0.380952
chr7	5057047	c.5057047G>A	ncRNA_intronic	Gm15510	40	33	0	64	0.547945
chr7	11775537	p.L104L/c.11775537G>A	exonic	Vmn1r77	39	43	0	84	0.47561
chr7	18625188	c.18625188G>A	intronic	Ccdc61	35	40	0	71	0.466667
chr7	24367044	c.24367044C>T	downstream	Tex101	11	14	0	29	0.44
chr7	25351065	c.25351065C>T	intronic	Bckdha	21	30	0	61	0.411765
chr7	26822295	c.26822295C>T	intronic	Cyp2f2	38	35	0	78	0.520548
chr7	29160987	c.29160987C>T	intronic	Sipa1l3	33	54	0	74	0.37931
chr7	30248578	p.E39K/c.30248578C>T	exonic	Proser3	33	29	0	78	0.532258
chr7	34460178	c.34460178C>T	intronic	Chst8	35	31	0	59	0.530303
chr7	40614059	c.40614059C>T	intergenic	Vstm2b;4930433I11Rik	40	43	0	79	0.481928
chr7	43634427	c.43634427T>A	intergenic	Klk1b9;Klk1b11	11	60	0	56	0.15493
chr7	44918312	p.I599I/c.44918312C>T	exonic	Slc6a16	25	36	0	82	0.409836
chr7	45273271	c.45273271G>A	intronic	Izumo1	44	39	0	80	0.53012
chr7	45971056	c.45971056G>A	intergenic	Otog;Gm45923	31	36	0	67	0.462687
chr7	45979046	c.45979046C>T	intergenic	Otog;Gm45923	35	57	0	67	0.380435
chr7	46193578	c.46193578G>A	intronic	Sergef	26	34	0	55	0.433333
chr7	50256172	c.50256172C>T	intronic	Nell1	28	28	0	52	0.5
chr7	50491854	c.50491854C>T	intronic	Nell1	27	34	0	77	0.442623
chr7	53831572	c.53831572T>A	intergenic	Mir6238;Luzp2	10	52	0	72	0.16129
chr7	55805817	c.55805817T>G	intronic	Herc2	19	59	0	64	0.24359
chr7	60083314	c.60083314G>A	ncRNA_intronic	Snhg14	33	41	0	63	0.445946
chr7	60170001	c.60170001C>T	intergenic	Snhg14;Gm29729	34	33	0	66	0.507463
chr7	61941702	c.61941702C>T	intergenic	Mir344i;Gm32061	30	34	0	43	0.46875
chr7	63033003	c.63033003A>C	ncRNA_intronic	4930554H23Rik	24	50	0	70	0.324324
chr7	63325348	c.63325348G>A	intronic	Otud7a	32	42	0	72	0.432432
chr7	69377633	c.69377633G>A	intergenic	4930402F11Rik;Gm29683	23	13	0	26	0.638889
chr7	70906700	c.70906700A>G	intergenic	B130024G19Rik;4930441H08Rik	23	56	0	59	0.291139
chr7	73033169	c.73033169G>C	intronic	Rgma	35	37	0	46	0.486111
chr7	73501370	c.73501370T>C	intergenic	Gm21269;St8sia2	20	64	0	71	0.238095
chr7	75764399	c.75764399T>C	intergenic	Klhl25;Agbl1	16	66	0	89	0.195122
chr7	78631290	c.78631290C>T	intergenic	Isg20;Gm26633	15	50	0	75	0.230769
chr7	86795048	c.86795048G>A	intergenic	Vmn2r79;Nox4	40	32	0	73	0.555556
chr7	93250935	c.93250935G>A	intergenic	Gm15501;NONE	27	34	0	56	0.442623
chr7	93742419	c.93742419C>T	intergenic	Gm15501;NONE	42	38	0	66	0.525
chr7	98005151	c.98005151G>A	intronic	Tsku	42	43	0	71	0.494118
chr7	98293802	c.98293802C>T	intronic	Emsy	33	33	0	69	0.5
chr7	109030281	c.109030281C>T	intronic	Stk33	37	50	0	61	0.425287
chr7	111742505	c.111742505T>G	intronic	Dkk3	14	55	0	64	0.202899
chr7	113795917	c.113795917C>T	intergenic	Rras2;Copb1	37	38	1	65	0.493333
chr7	118281297	c.118281297C>T	intergenic	Tmc5;Gde1	44	46	0	87	0.488889
chr7	120115390	c.120115390T>A	intronic	Abca16	18	57	1	75	0.24
chr7	126940405	c.126940405C>T	intergenic	Itgal;Zfp768	45	45	0	74	0.5
chr7	134484491	c.134484491T>C	UTR3	Insyn2a	18	67	0	102	0.211765
chr7	139970347	c.139970347T>C	intergenic	Olfr530;Olfr531	16	42	0	64	0.275862
chr7	141483675	c.141483675C>T	intergenic	Tollip;Brsk2	29	45	1	72	0.391892
chr7	142699452	c.142699452A>G	intronic	Kcnq1	21	60	0	71	0.259259
chr8	3254828	c.3254828T>G	intronic	Insr	12	63	0	81	0.16
chr8	3489206	c.3489206G>A	intronic	Arhgef18	44	49	0	84	0.473118
chr8	4929283	c.4929283C>T	intergenic	Shcbp1;Slc10a2	30	21	0	42	0.588235
chr8	5831823	c.5831823C>T	intergenic	Slc10a2;Gm17215	33	43	0	79	0.434211
chr8	10095498	c.10095498T>G	intergenic	Tnfsf13b;Myo16	16	49	0	84	0.246154
chr8	11104585	c.11104585T>C	downstream	9530052E02Rik	24	72	0	85	0.25
chr8	11527360	c.11527360G>A	intronic	Rab20	29	31	0	80	0.483333
chr8	12176298	c.12176298G>A	intergenic	Tex29;Sox1ot	26	25	0	48	0.509804
chr8	15709604	c.15709604T>G	intergenic	Myom2;Csmd1	20	54	0	61	0.27027
chr8	24748974	c.24748974C>T	intergenic	Zmat4;Tcim	37	36	0	79	0.506849
chr8	27654874	c.27654874C>T	intronic	Rab11fip1	27	33	0	67	0.45
chr8	33189710	c.33189710C>T	intergenic	Gm8179;Gm3985	42	55	0	75	0.43299
chr8	36461080	c.36461080C>T	intergenic	5430403N17Rik;Prag1	44	46	0	68	0.488889
chr8	38741248	c.38741248C>T	intronic	Sgcz	36	36	0	70	0.5
chr8	40597008	c.40597008G>A	intergenic	Msr1;Fgf20	17	25	0	39	0.404762
chr8	41100659	c.41100659C>T	intergenic	Mtmr7;Adam24	24	37	0	64	0.393443
chr8	41499871	c.41499871C>T	intronic	Mtus1	31	36	0	66	0.462687
chr8	42159455	c.42159455T>A	intergenic	Frg1;2810404M03Rik	20	37	0	64	0.350877
chr8	43403359	c.43403359G>A	intergenic	2810404M03Rik;Triml1	45	26	0	67	0.633803
chr8	43570029	c.43570029C>T	intergenic	2810404M03Rik;Triml1	25	42	0	87	0.373134
chr8	43967969	c.43967969T>G	intergenic	Zfp42;Adam26b	13	53	0	62	0.19697
chr8	46524293	c.46524293G>A	intronic	Snx25	37	44	0	93	0.45679
chr8	50215638	c.50215638G>T	intergenic	Tenm3;Gm2516	20	13	0	43	0.606061
chr8	57705442	c.57705442C>T	intergenic	Fbxo8;Hand2os1	30	22	0	35	0.576923
chr8	58402853	c.58402853T>C	intronic	Galntl6	16	56	0	79	0.222222
chr8	60472826	c.60472826T>G	intergenic	4930470O06Rik;Aadat	10	51	0	68	0.163934
chr8	61624261	c.61624261T>C	intergenic	Nek1;Sh3rf1	22	56	0	65	0.282051
chr8	67271830	c.67271830T>G	intergenic	Npy1r;Naf1	21	79	0	77	0.21
chr8	67627322	c.67627322T>C	intergenic	Naf1;Nat1	16	69	0	89	0.188235
chr8	70076306	c.70076306G>A	intronic	Zfp868	38	41	0	86	0.481013
chr8	71708243	c.71708243G>A	intronic	Haus8	37	35	0	75	0.513889
chr8	73914607	c.73914607C>T	intronic	Large1	38	30	0	62	0.558824
chr8	75628904	c.75628904G>A	intergenic	Isx;Hmgxb4	32	27	0	56	0.542373
chr8	76004545	c.76004545C>T	intergenic	Rasd2;Iqcm	36	30	0	72	0.545455
chr8	81788134	c.81788134T>C	intergenic	Usp38;Inpp4b	14	46	0	70	0.233333
chr8	84918892	c.84918892C>T	intergenic	Mir181c;Mir23a	17	40	0	57	0.298246
chr8	93340593	c.93340593G>A	intergenic	Irx5;Irx6	53	42	0	82	0.557895
chr8	94988906	c.94988906C>T	intronic	Nup93	39	42	0	87	0.481481
chr8	94989008	c.94989008C>T	intronic	Nup93	31	42	0	80	0.424658
chr8	105781464	c.105781464G>A	intronic	Ces3a	36	51	0	68	0.413793
chr8	110349588	c.110349588C>T	intronic	Pkd1l3	16	34	0	63	0.32
chr8	110730940	c.110730940C>T	intergenic	Tat;Chst4	40	31	0	66	0.56338
chr8	111056184	c.111056184T>C	intronic	Hydin	13	58	0	71	0.183099
chr8	114755401	c.114755401A>C	intergenic	Adamts18;Nudt7	21	62	0	79	0.253012
chr8	115599417	c.115599417C>T	intronic	Wwox	11	62	0	55	0.150685
chr8	117613673	c.117613673G>A	intergenic	4930563M20Rik;Cmc2	41	30	0	83	0.577465
chr8	120083119	c.120083119C>T	intergenic	Hsbp1;Mlycd	38	40	0	73	0.487179
chr8	122041983	c.122041983G>A	intergenic	Foxl1;1700018B08Rik	21	46	0	59	0.313433
chr8	125030353	c.125030353T>C	intronic	Galnt2	15	69	0	77	0.178571
chr8	127067031	c.127067031G>A	intronic	Slc35f3	26	32	0	46	0.448276
chr8	128659923	c.128659923T>C	intergenic	Pard3;Mir21c	16	56	0	77	0.222222
chr8	130017477	c.130017477C>T	intergenic	Gm32856;NONE	36	32	0	75	0.529412
chr9	5389948	c.5389948G>A	intergenic	Casp12;Pdgfd	42	37	0	78	0.531646
chr9	8326945	c.8326945T>G	intergenic	Mir1899;Trpc6	21	59	0	66	0.2625
chr9	9035891	c.9035891A>G	intronic	Arhgap42	24	49	0	79	0.328767
chr9	9762449	c.9762449G>A	intronic	Cntn5	29	29	1	83	0.5
chr9	12825244	c.12825244A>C	intergenic	Cntn5;4930568E12Rik	12	46	0	64	0.206897
chr9	15461474	c.15461474A>G	intergenic	Smco4;Deup1	13	78	0	69	0.142857
chr9	21100304	c.21100304G>A	intronic	Pde4a	31	31	0	75	0.5
chr9	22149232	c.22149232G>A	intronic	Zfp809	37	48	0	88	0.435294
chr9	24128304	c.24128304A>T	intronic	Npsr1	17	65	0	80	0.207317
chr9	27094453	c.27094453G>A	intergenic	Jam3;Igsf9b	12	20	0	53	0.375
chr9	28996274	c.28996274G>A	intronic	Ntm	19	12	0	23	0.612903
chr9	29393505	c.29393505C>T	intronic	Ntm	43	32	0	95	0.573333
chr9	32704977	c.32704977G>A	intergenic	Ets1;Gm27162	35	44	0	63	0.443038
chr9	35691391	c.35691391G>A	intergenic	Pate7;Pate6	46	38	0	75	0.547619
chr9	35965836	c.35965836A>G	intergenic	Pate13;Gm5916	24	60	0	80	0.285714
chr9	38287132	c.38287132G>A	intergenic	Olfr899;Olfr900	27	32	0	76	0.457627
chr9	40049125	c.40049125G>A	intergenic	Olfr985;Tmem225	41	41	0	78	0.5
chr9	41559067	c.41559067A>G	intergenic	Mir100hg;Sorl1	19	46	0	68	0.292308
chr9	43753253	c.43753253G>A	intergenic	Nectin1;Thy1	37	38	0	66	0.493333
chr9	47084513	c.47084513A>G	intergenic	Gm4791;Cadm1	19	58	0	85	0.246753
chr9	49648580	c.49648580C>T	intronic	Ncam1	36	51	0	79	0.413793
chr9	50456266	c.50456266G>A	intronic	Bco2	33	40	0	85	0.452055
chr9	50727702	c.50727702G>A	intronic	Alg9	20	25	0	63	0.444444
chr9	51726952	c.51726952G>A	intronic	Arhgap20	28	26	1	54	0.518519
chr9	54569193	c.54569193G>A	upstream	Acsbg1	32	50	0	60	0.390244
chr9	57294021	c.57294021C>T	intronic	Ppcdc	37	53	0	88	0.411111
chr9	61230651	c.61230651T>G	intergenic	B930092H01Rik;Tle3	16	48	0	63	0.25
chr9	62444306	c.62444306C>T	UTR5	Coro2b	14	15	0	24	0.482759
chr9	63636269	c.63636269G>A	intronic	Smad3	29	32	0	62	0.47541
chr9	63790691	c.63790691C>T	intergenic	Smad3;Smad6	39	26	0	64	0.6
chr9	63824417	c.63824417T>A	intergenic	Smad3;Smad6	27	54	1	69	0.333333
chr9	68907074	c.68907074T>A	intronic	Rora	22	72	0	55	0.234043
chr9	70636096	c.70636096C>T	intronic	Adam10	24	41	0	63	0.369231
chr9	72993011	c.72993011G>A	intronic	Rab27a	36	57	0	71	0.387097
chr9	73667598	c.73667598G>A	intronic	Unc13c	29	40	0	86	0.42029
chr9	74271351	c.74271351G>A	intergenic	Wdr72;Gm16551	32	40	0	64	0.444444
chr9	75508971	c.75508971A>G	intronic	Tmod2	14	51	1	65	0.215385
chr9	77753389	c.77753389T>C	intergenic	Gclc;Elovl5	23	65	0	77	0.261364
chr9	79505540	c.79505540G>A	downstream	Col12a1	33	37	0	65	0.471429
chr9	83547404	c.83547404T>G	intergenic	Sh3bgrl2;Gm2109	20	57	0	75	0.25974
chr9	86135305	c.86135305G>A	intergenic	Tpbg;Ube2cbp	31	42	0	92	0.424658
chr9	87155145	c.87155145G>A	intergenic	Cep162;Tbx18	23	30	0	51	0.433962
chr9	89660750	c.89660750A>G	intergenic	Ankrd34c;Mir184	16	47	0	60	0.253968
chr9	92805786	c.92805786A>G	intergenic	4933400C23Rik;1700034K08Rik	11	65	0	69	0.144737
chr9	95213836	c.95213836T>G	intergenic	Slc9a9;Chst2	14	63	0	95	0.181818
chr9	96073476	c.96073476G>A	intergenic	Gk5;Tfdp2	32	55	0	82	0.367816
chr9	107602392	c.107602392G>A	intergenic	Sema3f;Rbm5	42	44	1	90	0.488372
chr9	108478830	c.108478830G>A	intergenic	P4htm;Arih2	32	51	0	79	0.385542
chr9	110729955	c.110729955G>A	downstream	Als2cl	21	31	0	57	0.403846
chr9	110764412	c.110764412C>T	intergenic	Fam240a;Tdgf1	38	47	0	68	0.447059
chr9	112676456	c.112676456T>G	intergenic	2900079G21Rik;Gm39436	19	64	0	74	0.228916
chr9	121804134	c.121804134T>G	intronic	Gask1a	17	65	1	86	0.207317
chr9	124194083	c.124194083G>A	intergenic	Nlrp4g;4930526I15Rik	25	40	0	39	0.384615
chrM	12341	c.12341G>A	intergenic	NONE;NONE	1151	3128	3	3125	0.268988
chrX	3071905	c.3071905T>G	intergenic	NONE;Btbd35f23	16	50	0	75	0.242424
chrX	8673505	c.8673505T>C	intronic	Ssxb5	12	46	0	67	0.206897
chrX	10437195	c.10437195C>T	intronic	Tspan7	39	50	0	74	0.438202
chrX	16118402	c.16118402G>A	intergenic	Ppp1r2-ps9;Cypt1	34	31	0	80	0.523077
chrX	16210314	c.16210314G>A	intergenic	Ppp1r2-ps9;Cypt1	18	26	0	57	0.409091
chrX	19268148	c.19268148C>T	intergenic	Gm14636;Tex13c3	37	40	1	75	0.480519
chrX	21075325	c.21075325C>T	ncRNA_intronic	4930453H23Rik	41	35	0	57	0.539474
chrX	21430991	c.21430991G>A	intergenic	Agtr2;Slc6a14	43	47	0	87	0.477778
chrX	21708649	c.21708649G>A	intergenic	Gm28269;Ppp1r2-ps7	30	41	0	79	0.422535
chrX	21855136	c.21855136A>G	intergenic	Gm28269;Ppp1r2-ps7	12	45	0	52	0.210526
chrX	24278425	c.24278425A>C	intergenic	Gm4907;Gm5934	13	51	0	67	0.203125
chrX	36998610	c.36998610C>T	intergenic	Rhox9;Rhox11-ps2	26	32	0	53	0.448276
chrX	45706348	c.45706348C>T	intergenic	Actrt1;Smarca1	45	56	0	87	0.445545
chrX	46845453	c.46845453C>T	intergenic	Actrt1;Smarca1	36	35	0	94	0.507042
chrX	47989086	c.47989086A>C	intergenic	Fsip2l;Enox2	19	63	0	82	0.231707
chrX	49928590	c.49928590A>C	intergenic	Firre;Stk26	23	56	0	94	0.291139
chrX	56916714	c.56916714A>G	intergenic	Gpr101;Zic3	12	40	0	60	0.230769
chrX	59555267	c.59555267C>T	intergenic	Gm7073;Gm715	27	32	0	41	0.457627
chrX	60768749	c.60768749C>T	intergenic	Ldoc1;4933402E13Rik	27	37	0	41	0.421875
chrX	61560848	c.61560848C>T	ncRNA_intronic	Tslrn1	8	5	0	15	0.615385
chrX	63908508	c.63908508A>C	intergenic	Slitrk4;Ctag2	15	50	0	65	0.230769
chrX	65418847	c.65418847A>C	intergenic	Ctag2;Slitrk2	28	58	0	77	0.325581
chrX	66854382	c.66854382G>A	intergenic	Gm1140;4933436I01Rik	43	46	0	84	0.483146
chrX	66898431	c.66898431A>C	intergenic	Gm1140;4933436I01Rik	15	46	0	89	0.245902
chrX	67684182	c.67684182C>T	intergenic	Mir509;Fmr1os	31	34	0	56	0.476923
chrX	70496843	c.70496843C>T	intronic	Cd99l2	36	32	0	50	0.529412
chrX	70736747	c.70736747T>A	intergenic	Gpr50;Vma21	21	66	0	72	0.241379
chrX	71107677	c.71107677A>C	intergenic	Cnga2;Magea4	21	66	0	71	0.241379
chrX	72615136	c.72615136C>T	UTR3	Atp2b3	20	41	0	67	0.327869
chrX	73512472	c.73512472C>T	intergenic	Ikbkg;Ctag2l1	37	52	2	88	0.41573
chrX	78465533	c.78465533A>G	intronic	Cfap47	11	43	0	55	0.203704
chrX	82515739	c.82515739G>A	intronic	Dmd	38	35	0	86	0.520548
chrX	90693173	c.90693173C>T	intergenic	Gm14781;Mageb5	39	45	0	77	0.464286
chrX	91971984	c.91971984G>T	intergenic	Mageb18;BC061195	13	55	0	64	0.191176
chrX	93189793	c.93189793G>A	intergenic	Zfx;Eif2s3x	28	44	1	90	0.388889
chrX	100751920	c.100751920C>T	intergenic	Gm52429;Cxcr3	34	41	0	97	0.453333
chrX	104455687	c.104455687A>G	intergenic	5330434G04Rik;Cypt2	21	59	0	70	0.2625
chrX	104603554	c.104603554G>A	intergenic	Cypt2;Fgf16	35	43	0	80	0.448718
chrX	104636614	c.104636614C>T	intergenic	Cypt2;Fgf16	25	30	0	45	0.454545
chrX	105152010	c.105152010C>T	intronic	Atp7a	27	29	0	63	0.482143
chrX	107263559	c.107263559C>T	intergenic	Gm732;Brwd3	30	35	0	73	0.461538
chrX	109501379	c.109501379G>A	intergenic	Gm7134;Pou3f4	31	40	0	102	0.43662
chrX	112752959	c.112752959C>T	intergenic	Dach2;Klhl4	13	18	0	22	0.419355
chrX	115359098	c.115359098A>C	intronic	Cpxcr1	18	51	0	78	0.26087
chrX	116274022	c.116274022T>A	intergenic	H2ab1;Tgif2lx2	15	32	0	77	0.319149
chrX	122295581	c.122295581G>A	intergenic	Astx6;Cldn34c2	24	41	0	57	0.369231
chrX	125129959	c.125129959C>T	intergenic	NONE;4932411N23Rik	35	37	0	72	0.486111
chrX	127849068	c.127849068C>T	intergenic	Cldn34c4;4930558G05Rik	36	35	0	84	0.507042
chrX	128770210	c.128770210A>C	intronic	Diaph2	17	61	0	66	0.217949
chrX	128997622	c.128997622A>C	intronic	Diaph2	16	49	0	85	0.246154
chrX	130251297	c.130251297T>G	intergenic	Diaph2;NONE	11	45	0	85	0.196429
chrX	131399453	c.131399453T>A	intergenic	Diaph2;Pcdh19	19	50	0	70	0.275362
chrX	136628460	c.136628460A>G	intronic	Il1rapl2	20	60	0	74	0.25
chrX	139073192	c.139073192T>C	intergenic	Dnaaf6b;Gm32113	21	47	1	70	0.308824
chrX	139605582	c.139605582T>C	intronic	Mid2	19	57	0	77	0.25
chrX	141835404	c.141835404G>A	intergenic	Ammecr1;Rtl9	32	25	0	45	0.561404
chrX	145230649	c.145230649T>G	intergenic	Amot;Htr2c	29	54	0	55	0.349398
chrX	149254809	c.149254809A>G	intergenic	Tmem29;Mir3620	17	63	0	90	0.2125
chrX	152609741	c.152609741A>G	intergenic	Nbdy;Spin2c	15	43	0	62	0.258621
chrX	155744903	c.155744903G>A	intergenic	4930503H13Rik;Phex	32	43	0	70	0.426667
chrX	157162688	c.157162688C>T	intergenic	Cnksr2;Rps6ka3	37	47	0	80	0.440476
chrX	159162719	c.159162719A>G	intergenic	Pdha1;Adgrg2	25	56	0	61	0.308642
chrX	160844396	c.160844396T>C	intronic	Nhs	13	47	1	68	0.216667
chrX	162050498	c.162050498C>T	intergenic	Ctps2;Grpr	53	49	1	73	0.519608
chrX	163053653	c.163053653A>T	intronic	Pir	24	73	0	86	0.247423
chrX_GL456233v2_random	271963	c.271963G>A	intronic	Tmlhe	34	34	1	61	0.5
WTDdd-3
chr1	7159023	c.7159023C>T	upstream	Pcmtd1	12	30	0	34	0.285714
chr1	13258052	c.13258052G>A	intronic	Ncoa2	36	52	0	102	0.409091
chr1	20127194	c.20127194C>T	downstream	Pkhd1	16	45	0	63	0.262295
chr1	21602959	c.21602959C>T	intronic	Kcnq5	26	57	0	80	0.313253
chr1	25729027	c.25729027A>T	intronic	Adgrb3	17	61	0	80	0.217949
chr1	26625062	c.26625062C>T	intergenic	Gm9884;4931408C20Rik	17	58	0	63	0.226667
chr1	26655375	c.26655375C>T	intergenic	Gm9884;4931408C20Rik	23	52	0	79	0.306667
chr1	27682692	c.27682692C>T	intergenic	4931408C20Rik;Gm5524	27	44	0	49	0.380282
chr1	27811924	c.27811924T>C	intergenic	4931408C20Rik;Gm5524	19	92	0	84	0.171171
chr1	27994223	c.27994223C>T	intergenic	Gm5524;Gm597	11	70	0	59	0.135802
chr1	28181244	c.28181244C>T	intergenic	Gm5524;Gm597	26	67	0	103	0.27957
chr1	28704487	c.28704487C>T	intergenic	Gm5524;Gm597	38	42	0	87	0.475
chr1	32893147	c.32893147C>T	intergenic	Khdrbs2;Prim2	16	72	0	91	0.181818
chr1	32957627	c.32957627G>A	intergenic	Khdrbs2;Prim2	11	82	0	89	0.11828
chr1	34085582	c.34085582A>C	intronic	Dst	15	80	0	83	0.157895
chr1	36634527	c.36634527C>T	intronic	Fam178b	13	67	0	67	0.1625
chr1	39784207	c.39784207G>A	intergenic	Rfx8;Gm3646	33	47	1	79	0.4125
chr1	40401481	c.40401481A>C	intronic	Il1rl2	10	63	0	87	0.136986
chr1	41467011	c.41467011G>A	intergenic	4930448I06Rik;Gm39631	26	44	0	64	0.371429
chr1	47612872	c.47612872A>G	intergenic	Mir6350;C230029F24Rik	13	55	0	51	0.191176
chr1	48899837	c.48899837T>A	intergenic	Mir6350;C230029F24Rik	13	60	0	62	0.178082
chr1	52333866	c.52333866G>A	intergenic	Gls;Nab1	11	71	0	86	0.134146
chr1	56797122	c.56797122G>A	intergenic	Hsfy2;Satb2	29	39	0	55	0.426471
chr1	58489376	c.58489376C>T	intronic	Nif3l1	29	59	0	92	0.329545
chr1	63462624	c.63462624G>A	intergenic	Zdbf2;Adam23	10	71	0	68	0.123457
chr1	63691314	c.63691314G>A	intronic	Dytn	11	86	0	84	0.113402
chr1	64165324	c.64165324G>A	intergenic	Klf7;Creb1	10	51	0	103	0.163934
chr1	66971193	c.66971193C>T	intronic	Myl1	14	82	0	85	0.145833
chr1	69201620	c.69201620C>T	intergenic	Erbb4;Ikzf2	24	62	0	90	0.27907
chr1	70373791	c.70373791G>A	intronic	Spag16	6	58	0	47	0.09375
chr1	71685721	c.71685721C>T	intronic	Fn1	17	61	0	82	0.217949
chr1	74249813	c.74249813G>A	intergenic	Mir1928;Arpc2	11	70	0	78	0.135802
chr1	75171958	p.Q230X/c.75171958C>T	exonic	Ankzf1	16	77	0	98	0.172043
chr1	77053921	c.77053921G>A	intergenic	Mir6343;Epha4	10	62	0	85	0.138889
chr1	78287239	c.78287239G>A	intronic	Sgpp2	10	37	0	44	0.212766
chr1	82605149	c.82605149C>T	intronic	Col4a3	15	74	0	68	0.168539
chr1	86316652	c.86316652C>T	intronic	Nmur1	22	44	0	82	0.333333
chr1	86722487	c.86722487C>T	intronic	Dis3l2	10	66	0	65	0.131579
chr1	87012776	c.87012776G>A	intergenic	Dis3l2;Alppl2	17	69	0	80	0.197674
chr1	90227824	c.90227824C>T	intergenic	Ackr3;Cops8	10	58	0	63	0.147059
chr1	94600694	c.94600694G>A	intergenic	Pdcd1;4930440C22Rik	28	58	0	79	0.325581
chr1	98439032	c.98439032C>T	intergenic	Slco6d1;Gm7967	11	67	0	71	0.141026
chr1	101714579	c.101714579T>G	intergenic	Gm20268;NONE	12	64	0	89	0.157895
chr1	103049670	c.103049670T>A	intergenic	Gm20268;Cdh20	13	91	0	62	0.125
chr1	103628799	c.103628799T>C	intergenic	NONE;Cdh20	16	63	0	78	0.202532
chr1	108209547	c.108209547A>G	intergenic	D830032E09Rik;Cdh7	9	65	0	92	0.121622
chr1	109883083	c.109883083C>T	intergenic	D830032E09Rik;Cdh7	25	46	0	57	0.352113
chr1	110813218	c.110813218C>T	intergenic	Cdh7;Cdh19	15	58	0	79	0.205479
chr1	111323717	c.111323717T>A	intergenic	Cdh19;Dsel	11	73	0	94	0.130952
chr1	113352830	c.113352830A>G	intergenic	Gm32810;NONE	12	74	0	79	0.139535
chr1	114265662	c.114265662C>T	intergenic	Gm32810;Cntnap5a	16	12	0	24	0.571429
chr1	116091978	c.116091978T>C	intronic	Cntnap5a	8	72	0	65	0.1
chr1	117988077	c.117988077A>C	intergenic	B020011L13Rik;Tsn	14	97	0	104	0.126126
chr1	123490705	c.123490705T>C	intronic	Dpp10	9	64	0	77	0.123288
chr1	125908703	c.125908703T>G	intronic	Nckap5	14	76	0	79	0.155556
chr1	131264380	c.131264380C>T	intronic	Srgap2	7	21	0	20	0.25
chr1	135448009	c.135448009G>A	intronic	Nav1	21	69	0	45	0.233333
chr1	136246382	c.136246382G>A	intronic	Camsap2	16	54	0	76	0.228571
chr1	138559473	c.138559473C>T	intergenic	Nek7;Gm5833	17	61	0	58	0.217949
chr1	140606320	c.140606320T>G	intergenic	4930590L20Rik;NONE	12	64	0	65	0.157895
chr1	141063910	c.141063910A>C	intergenic	4930590L20Rik;NONE	14	64	0	74	0.179487
chr1	142878618	c.142878618G>A	intergenic	NONE;Gm35244	21	51	1	85	0.291667
chr1	144940936	c.144940936A>G	intergenic	Rgs18;Gm29514	14	63	0	80	0.181818
chr1	148474439	c.148474439T>C	intergenic	Brinp3;Pla2g4a	12	73	0	70	0.141176
chr1	148939612	c.148939612T>G	intergenic	NONE;Pla2g4a	15	66	0	81	0.185185
chr1	153409675	c.153409675C>T	intronic	Npl	29	32	0	50	0.47541
chr1	156111891	p.I401I/c.156111891G>A	exonic	Tdrd5	16	64	0	87	0.2
chr1	156473723	c.156473723G>A	UTR3	Abl2	16	82	0	87	0.163265
chr1	156473931	c.156473931G>A	UTR3	Abl2	15	74	0	96	0.168539
chr1	157487562	c.157487562G>A	intergenic	Sec16b;Brinp2	20	52	0	95	0.277778
chr1	157627975	c.157627975G>A	intergenic	Sec16b;Brinp2	29	56	0	76	0.341176
chr1	163113324	c.163113324G>A	intronic	Prrx1	19	21	0	46	0.475
[truncated: 1,260 more rows]

## Sheet: TALE target sequence
TALE module target Sites	Target Sequence
hND1-site1-L	TGTATATAGCCTAGAATT
hND1-site1-R	TCGCAATGGCATTCCTAA
hND1-site2-L	TAGTAGAATGATGGCTA
hND1-site2-R	GCAGTAGCCCAAACAATC
hND1-site3-L	TCCCCTTCGGCAAGGTCG
hND1-site3-R	TCTCCACACTAGCAGAGA
hND5-site1-L	TAGCATTAGCAGGAAT
hND5-site1-R	TCTTTGGAGTAGAA
mND1-site1-L	TTGTTTGGGCTACAGCTC
mND1-site1-R	TCAAACTCCAAATACTCA
mND2-site1-L	TGTTTGGTTAAGTCCTC
mND2-site1-R	TAGCAATTACTTCTATT
mND2-site2-L	TGAATACTAGCAATTCTT
mND2-site2-R	TGAGGTTGAGTAGTGTGA
mND4-site1-L	TCATTGCATCAATCATA
mND4-site1-R	TTGTTGCTCCTATGAAGC
mND4-site2-L	TTGGAGTTTGCTAGGC
mND4-site2-R	TCGCACATGGCCTCACA
mND5-site1-L	TCCTAACAGGGTTCTACT
mND5-site1-R	TGCAGGTATTAATTGCTT
mND5-site2-L	TCCCTAAACATAAACTCAT
mND5-site2-R	TGTTGTTGGAGAATAT
mND6-site1-L	TATACGACTGCTATGGC
mND6-site1-R	TTAGATCCCCAAGTCTC
mND6-site2-L	TTAGATCCCCAAGTCTC
mND6-site2-R	TATACGACTGCTATGGC
Note: G1397/G1333-N terminal was fused to the TALE-L module; G1397/G1333-C terminals were fused to the TALE-R module;

## Sheet: Target PCR primers
Target sites	Nest Primer	Primer seuquence
hND1-site1	outF	GGGTTTGTTAAGATGGCAGAGC
	outR	GTAGAGGGTGATGGTAGATGTG
	inF	CTTAACAACATACCCATGGCC
	inR	GTTGTAGTAGCCCGTAGGG
hND1-site2	outF	CTGGTCAACCTCAACCTAGG
	outR	GGTCTCTGCTAGTGTGGAG
	inF	CAGGGTGAGCATCAAACTC
	inR	CTTGTGTTGTGATAAGGGTGG
hND1-Site3	outF	GAAGTCACCCTAGCCATCATTC
	outR	GGAAGATTGTAGTGGTGAGGGTG
	inF	CACCTCTGATTACTCCTGCC
	inR	GCGTATTCGATGTTGAAGCC
hND5-Site1	outF	CCACTTCAAGTCAACTAGGACT
	outR	AGCGAGGTTGACCTGTTAGG
	inF	TCACTAATCGCCTACTCCTCA
	inR	GGTGAGAAGAATTATTCGAGTGC
mND1-Site1	outF	CCAATACCACACCCATTAATCA
	outR	CTATGGGTCAGGCTGGTAG
	inF	AGCAACATCCAGCCTATCAG
	inR	ACTGATAAGAGGATAATGGCTATG
mND2-Site1	outF	CCTCGCCCCATTCCACTTC
	outR	GTGCTATGAATATAGGGACTGTGAG
	inF	ATCCAAATCTACCCGCTACT
	inR	CTATGTGGGCAATTGATGAGTAAG
mND2-Site2	outF	CCCGCTACTCAACTCTACTATCA
	outR	GGTAGAAATCCTGTTAGTGGTGGA
	inF	AATTATAGCTTACTCATCAATTGC
	inR	TATAGAGCTATTTAGTATGAGTGCTATG
mND4-Site1	outF	GCATCTCCATTATTCTAGACCCACT
	outR	CTAGACTTGCAATCAGTCATCA
	inF	TCACTAATCGCCTACTCCTCA
	inR	GATGTGAGGCCATGTGCGA
mND4-Site2	outF	CACTAATCGCCTACTCCTCAG
	outR	TAGACTTGCAATCAGTCATCATG
	inF	CTTGTCATTGCATCAATCATAATC
	inR	TGAAGTCCTCGGGCCATAATTATAG
mND6-site1	outF	AACATAACCCCAACATCATCAAC
	outR	GTGTTTCTGTAGTTGAATTACAACGA
	inF	CAACTTCATCATAATAATTAAGCGCA
	inR	GTCATTAGTCGCAGTTAAATGCTGTG

## Sheet: Mitochondrial PCR primer
Mitochondrial Parts	Primer name	Primer sequence
mMT PartI	OutF	GTTAATGTAGCTTAATAACAAAGCAA
	OutR	AGTACGATGGCCAGGAGGA
	InF	GTTAATGTAGCTTAATAACAAAGCAAAGC
	InR	CTGAATTCTAGGCCTACTC
mMT PartII	OutF	CAATATCCAGCACCAACCT
	OutR	GAAAGAATGGAGTCGGTTG
	InF	GAGTAGGCCTAGAATTCAG
	InR	AGTCGGTTGTTGATTAGGC
mMT PartIII	OutF	GATTCCCAATCGTTGTAGC
	OutR	AGCTGCGATTAGTAGGCC
	InF	GCCTAATCAACAACCGACT
	InR	GATGTCTCCGATGCGGTT
mMT PartIV	OutF	GGTATGGACGAACAGACG
	OutR	TTGTTAATATTTATTGCGTAATAGAG
	InF	AACCGCATCGGAGACATC
	InR	TTGTTAATATTTATTGCGTAATAGAGTGT
